# Supplementary material for: Supramolecular-jack-like guest in ultramicroporous crystal for exceptional thermal expansion behaviour
Source: Nat Commun. 2015 Apr 21;6:6917. doi: 10.1038/ncomms7917 (PMC4411299; doi:10.1038/ncomms7917)
Supplement: Supplementary Data 1 — X-ray single-crystal structures in CIF format [file ncomms7917-s2.cif]

 
data_1-112K
 
_audit_creation_method            SHELXL-97 
_chemical_name_systematic 
; 
 ? 
; 
_chemical_name_common             ? 
_chemical_melting_point           ? 
_chemical_formula_moiety          ? 
_chemical_formula_sum 
 'C24 H16 Cd N2 O4' 
_chemical_formula_weight          508.79 
 
loop_ 
 _atom_type_symbol 
 _atom_type_description 
 _atom_type_scat_dispersion_real 
 _atom_type_scat_dispersion_imag 
 _atom_type_scat_source 
 'Cd'  'Cd'   0.1185   4.6533 
 'International Tables Vol C Tables 4.2.6.8 and 6.1.1.4' 
 'C'  'C'   0.0181   0.0091 
 'International Tables Vol C Tables 4.2.6.8 and 6.1.1.4' 
 'H'  'H'   0.0000   0.0000 
 'International Tables Vol C Tables 4.2.6.8 and 6.1.1.4' 
 'N'  'N'   0.0311   0.0180 
 'International Tables Vol C Tables 4.2.6.8 and 6.1.1.4' 
 'O'  'O'   0.0492   0.0322 
 'International Tables Vol C Tables 4.2.6.8 and 6.1.1.4' 
 
_symmetry_cell_setting            Monoclinic 
_symmetry_space_group_name_H-M    P2(1)/c 
 
loop_ 
 _symmetry_equiv_pos_as_xyz 
 'x, y, z' 
 '-x, y+1/2, -z+1/2' 
 '-x, -y, -z' 
 'x, -y-1/2, z-1/2' 
 
_cell_length_a                    10.3397(3) 
_cell_length_b                    15.6399(5) 
_cell_length_c                    14.9889(4) 
_cell_angle_alpha                 90.00 
_cell_angle_beta                  100.948(3) 
_cell_angle_gamma                 90.00 
_cell_volume                      2379.76(11) 
_cell_formula_units_Z             4 
_cell_measurement_temperature     112(2) 
_cell_measurement_reflns_used     4003 
_cell_measurement_theta_min       5.1720
_cell_measurement_theta_max       73.7600 
 
_exptl_crystal_description        block 
_exptl_crystal_colour             colourless 
_exptl_crystal_size_max           0.18 
_exptl_crystal_size_mid           0.10 
_exptl_crystal_size_min           0.10 
_exptl_crystal_density_meas       ? 
_exptl_crystal_density_diffrn     1.420 
_exptl_crystal_density_method     'not measured' 
_exptl_crystal_F_000              1016 
_exptl_absorpt_coefficient_mu     7.602 
_exptl_absorpt_correction_type    multi-scan
_exptl_absorpt_correction_T_min   0.3415 
_exptl_absorpt_correction_T_max   0.5169 
_exptl_absorpt_process_details
;
CrysAlisPro, Agilent Technologies,
Version 1.171.36.32 (release 02-08-2013 CrysAlis171 .NET)
(compiled Aug  2 2013,16:46:58)
Empirical absorption correction using spherical harmonics,
 implemented in SCALE3 ABSPACK scaling algorithm.
;
_exptl_special_details 
; 
 ? 
; 
 
_diffrn_ambient_temperature       112(2) 
_diffrn_radiation_wavelength      1.54184 
_diffrn_radiation_type            CuK\a 
_diffrn_radiation_source          'SuperNova (Cu) X-ray Source'
_diffrn_radiation_monochromator   graphite 
_diffrn_measurement_device_type   'SuperNova, Dual, Cu at zero, Atlas' 
_diffrn_measurement_method        '/w scans'
_diffrn_detector_area_resol_mean  ? 
_diffrn_standards_number          ? 
_diffrn_standards_interval_count  ? 
_diffrn_standards_interval_time   ? 
_diffrn_standards_decay_%         ? 
_diffrn_reflns_number             7898 
_diffrn_reflns_av_R_equivalents   0.0279 
_diffrn_reflns_av_unetI/netI      0.0346 
_diffrn_reflns_limit_h_min        -12 
_diffrn_reflns_limit_h_max        7 
_diffrn_reflns_limit_k_min        -18 
_diffrn_reflns_limit_k_max        18 
_diffrn_reflns_limit_l_min        -17 
_diffrn_reflns_limit_l_max        18 
_diffrn_reflns_theta_min          4.36 
_diffrn_reflns_theta_max          68.99 
_reflns_number_total              4343 
_reflns_number_gt                 3790 
_reflns_threshold_expression      >2sigma(I) 
 
_computing_data_collection
;
CrysAlisPro, Agilent Technologies,
Version 1.171.36.32 (release 02-08-2013 CrysAlis171 .NET)
(compiled Aug  2 2013,16:46:58)
;
_computing_cell_refinement
;
CrysAlisPro, Agilent Technologies,
Version 1.171.36.32 (release 02-08-2013 CrysAlis171 .NET)
(compiled Aug  2 2013,16:46:58)
;
_computing_data_reduction
;
CrysAlisPro, Agilent Technologies,
Version 1.171.36.32 (release 02-08-2013 CrysAlis171 .NET)
(compiled Aug  2 2013,16:46:58)
;
_computing_structure_solution     'SHELXS-97 (Sheldrick, 1990)' 
_computing_structure_refinement   'SHELXL-97 (Sheldrick, 1997)' 
_computing_molecular_graphics     'SHELXTL v6.12 (Bruker AXS, 2001)'
_computing_publication_material   'Diamond v3.2 (Crystal Impact GbR, 2012)'
 
_refine_special_details 
; 
 Because the crystal was measured under vacuum, 
 it is unsolvate and contains solvent accessible voids, 
 as discussed in the text.
 Refinement of F^2^ against ALL reflections.  The weighted R-factor wR and 
 goodness of fit S are based on F^2^, conventional R-factors R are based 
 on F, with F set to zero for negative F^2^. The threshold expression of 
 F^2^ > 2sigma(F^2^) is used only for calculating R-factors(gt) etc. and is 
 not relevant to the choice of reflections for refinement.  R-factors based 
 on F^2^ are statistically about twice as large as those based on F, and R- 
 factors based on ALL data will be even larger. 
; 
 
_refine_ls_structure_factor_coef  Fsqd  
_refine_ls_matrix_type            full 
_refine_ls_weighting_scheme       calc  
_refine_ls_weighting_details 
 'calc w=1/[\s^2^(Fo^2^)+(0.1015P)^2^+2.5907P] where P=(Fo^2^+2Fc^2^)/3' 
_atom_sites_solution_primary      direct 
_atom_sites_solution_secondary    difmap 
_atom_sites_solution_hydrogens    geom 
_refine_ls_hydrogen_treatment     constr
_refine_ls_extinction_method      none 
_refine_ls_extinction_coef        ? 
_refine_ls_number_reflns          4343 
_refine_ls_number_parameters      277 
_refine_ls_number_restraints      0 
_refine_ls_R_factor_all           0.0544 
_refine_ls_R_factor_gt            0.0483 
_refine_ls_wR_factor_ref          0.1427 
_refine_ls_wR_factor_gt           0.1321 
_refine_ls_goodness_of_fit_ref    1.039 
_refine_ls_restrained_S_all       1.039 
_refine_ls_shift/su_max           0.002 
_refine_ls_shift/su_mean          0.000 
 
loop_ 
 _atom_site_label 
 _atom_site_type_symbol 
 _atom_site_fract_x 
 _atom_site_fract_y 
 _atom_site_fract_z 
 _atom_site_U_iso_or_equiv 
 _atom_site_adp_type 
 _atom_site_occupancy 
 _atom_site_symmetry_multiplicity 
 _atom_site_calc_flag 
 _atom_site_refinement_flags 
 _atom_site_disorder_assembly 
 _atom_site_disorder_group 
Cd1 Cd 0.87110(3) 0.577257(18) 0.531517(17) 0.02559(15) Uani 1 1 d . . . 
O1 O 0.7437(3) 0.5519(2) 0.3892(2) 0.0330(7) Uani 1 1 d . . . 
O3 O 0.7004(3) 0.6716(2) 0.5440(2) 0.0338(7) Uani 1 1 d . . . 
O4 O 0.8328(3) 0.6378(2) 0.6738(2) 0.0340(7) Uani 1 1 d . . . 
O2 O 0.9310(3) 0.4812(2) 0.39718(19) 0.0319(7) Uani 1 1 d . . . 
N1 N 1.0056(4) 0.1811(3) 0.0202(3) 0.0313(8) Uani 1 1 d . . . 
N2 N 0.2290(4) 0.9623(3) 0.9131(2) 0.0309(8) Uani 1 1 d . . . 
C1 C 0.8162(4) 0.5015(3) 0.3564(3) 0.0274(8) Uani 1 1 d . . . 
C2 C 0.7646(4) 0.4645(3) 0.2638(3) 0.0335(9) Uani 1 1 d . . . 
C3 C 0.8368(4) 0.4046(3) 0.2252(3) 0.0309(9) Uani 1 1 d . . . 
H3 H 0.9200 0.3864 0.2580 0.037 Uiso 1 1 calc R . . 
C4 C 0.7892(5) 0.3707(3) 0.1393(3) 0.0374(10) Uani 1 1 d . . . 
C5 C 0.6663(6) 0.3996(5) 0.0923(4) 0.065(2) Uani 1 1 d . . . 
H5 H 0.6328 0.3784 0.0330 0.078 Uiso 1 1 calc R . . 
C6 C 0.5936(4) 0.4581(3) 0.1307(3) 0.075(2) Uani 1 1 d . . . 
H6 H 0.5101 0.4760 0.0981 0.090 Uiso 1 1 calc R . . 
C7 C 0.6416(4) 0.4914(3) 0.2173(3) 0.0555(16) Uani 1 1 d R . . 
H7 H 0.5923 0.5307 0.2433 0.067 Uiso 1 1 d R . . 
C8 C 1.0598(5) 0.2230(4) 0.0960(4) 0.0489(14) Uani 1 1 d . . . 
H8 H 1.1478 0.2095 0.1238 0.059 Uiso 1 1 calc R . . 
C9 C 0.9941(5) 0.2847(4) 0.1356(4) 0.0493(14) Uani 1 1 d . . . 
H9 H 1.0377 0.3133 0.1888 0.059 Uiso 1 1 calc R . . 
C10 C 0.8647(4) 0.3054(3) 0.0984(3) 0.0339(10) Uani 1 1 d . . . 
C11 C 0.8102(5) 0.2623(3) 0.0189(3) 0.0366(10) Uani 1 1 d . . . 
H11 H 0.7220 0.2741 -0.0099 0.044 Uiso 1 1 calc R . . 
C12 C 0.8822(5) 0.2031(3) -0.0182(3) 0.0382(10) Uani 1 1 d . . . 
H12 H 0.8429 0.1764 -0.0737 0.046 Uiso 1 1 calc R . . 
C13 C 0.7298(4) 0.6728(3) 0.6296(3) 0.0292(9) Uani 1 1 d . . . 
C14 C 0.6371(4) 0.7172(3) 0.6804(3) 0.0331(10) Uani 1 1 d . . . 
C15 C 0.5379(5) 0.7702(4) 0.6342(3) 0.0405(11) Uani 1 1 d . . . 
H15 H 0.5283 0.7775 0.5703 0.049 Uiso 1 1 calc R . . 
C16 C 0.4538(5) 0.8119(3) 0.6806(3) 0.0385(11) Uani 1 1 d . . . 
H16 H 0.3854 0.8466 0.6478 0.046 Uiso 1 1 calc R . . 
C17 C 0.4667(4) 0.8044(3) 0.7748(3) 0.0338(10) Uani 1 1 d . . . 
C18 C 0.5641(5) 0.7496(4) 0.8203(3) 0.0403(11) Uani 1 1 d . . . 
H18 H 0.5732 0.7421 0.8841 0.048 Uiso 1 1 calc R . . 
C19 C 0.6475(5) 0.7062(4) 0.7740(3) 0.0393(11) Uani 1 1 d . . . 
H19 H 0.7123 0.6686 0.8060 0.047 Uiso 1 1 calc R . . 
C20 C 0.1808(5) 0.9293(3) 0.8304(3) 0.0370(11) Uani 1 1 d . . . 
H20 H 0.0931 0.9433 0.8022 0.044 Uiso 1 1 calc R . . 
C21 C 0.2518(5) 0.8767(3) 0.7853(3) 0.0377(11) Uani 1 1 d . . . 
H21 H 0.2127 0.8546 0.7274 0.045 Uiso 1 1 calc R . . 
C22 C 0.3820(4) 0.8549(3) 0.8236(3) 0.0334(9) Uani 1 1 d . . . 
C23 C 0.4301(4) 0.8874(3) 0.9112(3) 0.0334(10) Uani 1 1 d . . . 
H23 H 0.5172 0.8742 0.9414 0.040 Uiso 1 1 calc R . . 
C24 C 0.3521(4) 0.9378(3) 0.9527(3) 0.0315(9) Uani 1 1 d . . . 
H24 H 0.3858 0.9568 1.0128 0.038 Uiso 1 1 calc R . . 
 
loop_ 
 _atom_site_aniso_label 
 _atom_site_aniso_U_11 
 _atom_site_aniso_U_22 
 _atom_site_aniso_U_33 
 _atom_site_aniso_U_23 
 _atom_site_aniso_U_13 
 _atom_site_aniso_U_12 
Cd1 0.0203(2) 0.0395(2) 0.0166(2) -0.00013(10) 0.00253(13) -0.00008(10) 
O1 0.0282(15) 0.0509(18) 0.0189(14) -0.0034(13) 0.0020(12) 0.0018(14) 
O3 0.0274(15) 0.0533(19) 0.0194(14) -0.0064(13) 0.0010(12) 0.0056(13) 
O4 0.0242(14) 0.0521(18) 0.0240(15) -0.0057(13) 0.0000(12) 0.0091(13) 
O2 0.0225(14) 0.0503(18) 0.0199(14) -0.0006(13) -0.0034(11) -0.0010(13) 
N1 0.0254(17) 0.043(2) 0.0257(18) -0.0043(15) 0.0044(14) -0.0005(15) 
N2 0.0259(18) 0.047(2) 0.0192(17) -0.0023(15) 0.0016(14) -0.0008(15) 
C1 0.0251(19) 0.038(2) 0.0193(19) 0.0008(16) 0.0055(16) -0.0007(16) 
C2 0.029(2) 0.047(3) 0.023(2) -0.0018(18) 0.0010(17) 0.0043(18) 
C3 0.022(2) 0.050(2) 0.019(2) -0.0013(18) -0.0009(16) 0.0015(18) 
C4 0.029(2) 0.055(3) 0.025(2) -0.007(2) -0.0045(17) 0.004(2) 
C5 0.047(3) 0.096(5) 0.042(3) -0.038(3) -0.017(3) 0.026(3) 
C6 0.046(3) 0.117(6) 0.048(4) -0.039(4) -0.026(3) 0.040(4) 
C7 0.041(3) 0.082(4) 0.036(3) -0.024(3) -0.009(2) 0.024(3) 
C8 0.026(2) 0.069(4) 0.045(3) -0.020(3) -0.009(2) 0.014(2) 
C9 0.038(3) 0.069(4) 0.036(3) -0.024(2) -0.005(2) 0.008(2) 
C10 0.029(2) 0.049(3) 0.021(2) -0.0056(18) -0.0015(17) 0.0032(19) 
C11 0.031(2) 0.052(3) 0.023(2) -0.0054(19) -0.0040(18) 0.001(2) 
C12 0.038(2) 0.055(3) 0.0173(19) 0.0014(19) -0.0036(18) 0.003(2) 
C13 0.0212(19) 0.044(2) 0.0203(19) -0.0071(17) -0.0012(16) 0.0009(17) 
C14 0.025(2) 0.049(3) 0.022(2) -0.0083(18) -0.0026(17) 0.0027(18) 
C15 0.036(2) 0.062(3) 0.020(2) -0.004(2) -0.0040(19) 0.013(2) 
C16 0.029(2) 0.061(3) 0.022(2) -0.005(2) -0.0046(17) 0.011(2) 
C17 0.026(2) 0.049(3) 0.024(2) -0.0073(19) -0.0033(17) 0.0045(18) 
C18 0.034(2) 0.064(3) 0.022(2) -0.001(2) 0.0021(18) 0.008(2) 
C19 0.033(2) 0.059(3) 0.024(2) 0.000(2) 0.0015(18) 0.011(2) 
C20 0.024(2) 0.059(3) 0.026(2) -0.0063(19) -0.0009(18) 0.0091(19) 
C21 0.028(2) 0.060(3) 0.023(2) -0.009(2) -0.0004(17) 0.007(2) 
C22 0.028(2) 0.049(3) 0.023(2) -0.0036(18) 0.0030(17) 0.0040(19) 
C23 0.020(2) 0.060(3) 0.019(2) -0.005(2) 0.0015(16) -0.0048(19) 
C24 0.025(2) 0.052(2) 0.0172(19) -0.0010(18) 0.0033(17) -0.0022(18) 
 
_geom_special_details 
; 
 All esds (except the esd in the dihedral angle between two l.s. planes) 
 are estimated using the full covariance matrix.  The cell esds are taken 
 into account individually in the estimation of esds in distances, angles 
 and torsion angles; correlations between esds in cell parameters are only 
 used when they are defined by crystal symmetry.  An approximate (isotropic) 
 treatment of cell esds is used for estimating esds involving l.s. planes. 
; 
 
loop_ 
 _geom_bond_atom_site_label_1 
 _geom_bond_atom_site_label_2 
 _geom_bond_distance 
 _geom_bond_site_symmetry_2 
 _geom_bond_publ_flag 
Cd1 N1 2.288(4) 2_755 ? 
Cd1 N2 2.307(4) 2_646 ? 
Cd1 O2 2.309(3) 3_766 ? 
Cd1 O1 2.319(3) . ? 
Cd1 O3 2.335(3) . ? 
Cd1 O4 2.433(3) . ? 
Cd1 C13 2.710(4) . ? 
O1 C1 1.251(5) . ? 
O3 C13 1.261(5) . ? 
O4 C13 1.266(5) . ? 
O2 C1 1.268(5) . ? 
O2 Cd1 2.309(3) 3_766 ? 
N1 C8 1.339(6) . ? 
N1 C12 1.341(6) . ? 
N1 Cd1 2.288(4) 2_745 ? 
N2 C20 1.348(6) . ? 
N2 C24 1.353(6) . ? 
N2 Cd1 2.307(4) 2_656 ? 
C1 C2 1.505(6) . ? 
C2 C3 1.392(7) . ? 
C2 C7 1.394(6) . ? 
C3 C4 1.393(6) . ? 
C4 C5 1.405(7) . ? 
C4 C10 1.487(7) . ? 
C5 C6 1.378(7) . ? 
C6 C7 1.3994 . ? 
C8 C9 1.378(7) . ? 
C9 C10 1.386(7) . ? 
C10 C11 1.390(6) . ? 
C11 C12 1.372(7) . ? 
C13 C14 1.503(6) . ? 
C14 C15 1.396(7) . ? 
C14 C19 1.396(7) . ? 
C15 C16 1.377(7) . ? 
C16 C17 1.398(6) . ? 
C17 C18 1.397(7) . ? 
C17 C22 1.472(6) . ? 
C18 C19 1.384(7) . ? 
C20 C21 1.365(7) . ? 
C21 C22 1.401(6) . ? 
C22 C23 1.408(6) . ? 
C23 C24 1.360(7) . ? 
 
loop_ 
 _geom_angle_atom_site_label_1 
 _geom_angle_atom_site_label_2 
 _geom_angle_atom_site_label_3 
 _geom_angle 
 _geom_angle_site_symmetry_1 
 _geom_angle_site_symmetry_3 
 _geom_angle_publ_flag 
N1 Cd1 N2 172.69(13) 2_755 2_646 ? 
N1 Cd1 O2 86.31(12) 2_755 3_766 ? 
N2 Cd1 O2 86.77(12) 2_646 3_766 ? 
N1 Cd1 O1 93.76(13) 2_755 . ? 
N2 Cd1 O1 89.00(12) 2_646 . ? 
O2 Cd1 O1 131.06(11) 3_766 . ? 
N1 Cd1 O3 93.27(13) 2_755 . ? 
N2 Cd1 O3 93.79(13) 2_646 . ? 
O2 Cd1 O3 146.05(11) 3_766 . ? 
O1 Cd1 O3 82.87(11) . . ? 
N1 Cd1 O4 102.38(13) 2_755 . ? 
N2 Cd1 O4 80.16(13) 2_646 . ? 
O2 Cd1 O4 91.48(10) 3_766 . ? 
O1 Cd1 O4 135.58(10) . . ? 
O3 Cd1 O4 55.41(10) . . ? 
N1 Cd1 C13 100.64(14) 2_755 . ? 
N2 Cd1 C13 84.82(13) 2_646 . ? 
O2 Cd1 C13 119.25(12) 3_766 . ? 
O1 Cd1 C13 108.84(12) . . ? 
O3 Cd1 C13 27.69(12) . . ? 
O4 Cd1 C13 27.84(12) . . ? 
C1 O1 Cd1 101.0(3) . . ? 
C13 O3 Cd1 92.9(3) . . ? 
C13 O4 Cd1 88.3(2) . . ? 
C1 O2 Cd1 171.2(3) . 3_766 ? 
C8 N1 C12 116.7(4) . . ? 
C8 N1 Cd1 117.7(3) . 2_745 ? 
C12 N1 Cd1 125.6(3) . 2_745 ? 
C20 N2 C24 116.6(4) . . ? 
C20 N2 Cd1 121.1(3) . 2_656 ? 
C24 N2 Cd1 120.8(3) . 2_656 ? 
O1 C1 O2 123.1(4) . . ? 
O1 C1 C2 118.0(4) . . ? 
O2 C1 C2 118.9(4) . . ? 
C3 C2 C7 120.4(4) . . ? 
C3 C2 C1 121.2(4) . . ? 
C7 C2 C1 118.4(4) . . ? 
C2 C3 C4 121.2(4) . . ? 
C3 C4 C5 117.9(5) . . ? 
C3 C4 C10 121.4(4) . . ? 
C5 C4 C10 120.6(4) . . ? 
C6 C5 C4 121.1(5) . . ? 
C5 C6 C7 120.7(3) . . ? 
C2 C7 C6 118.7(3) . . ? 
N1 C8 C9 123.2(4) . . ? 
C8 C9 C10 120.5(5) . . ? 
C9 C10 C11 115.8(4) . . ? 
C9 C10 C4 122.4(4) . . ? 
C11 C10 C4 121.8(4) . . ? 
C12 C11 C10 120.8(4) . . ? 
N1 C12 C11 123.0(4) . . ? 
O3 C13 O4 122.8(4) . . ? 
O3 C13 C14 117.9(4) . . ? 
O4 C13 C14 119.3(4) . . ? 
O3 C13 Cd1 59.4(2) . . ? 
O4 C13 Cd1 63.8(2) . . ? 
C14 C13 Cd1 172.3(3) . . ? 
C15 C14 C19 118.8(4) . . ? 
C15 C14 C13 120.1(4) . . ? 
C19 C14 C13 121.1(4) . . ? 
C16 C15 C14 120.3(4) . . ? 
C15 C16 C17 121.5(4) . . ? 
C18 C17 C16 117.7(4) . . ? 
C18 C17 C22 121.9(4) . . ? 
C16 C17 C22 120.4(4) . . ? 
C19 C18 C17 121.1(4) . . ? 
C18 C19 C14 120.5(4) . . ? 
N2 C20 C21 123.1(4) . . ? 
C20 C21 C22 120.6(4) . . ? 
C21 C22 C23 115.9(4) . . ? 
C21 C22 C17 122.8(4) . . ? 
C23 C22 C17 121.3(4) . . ? 
C24 C23 C22 120.0(4) . . ? 
N2 C24 C23 123.6(4) . . ? 
 
_diffrn_measured_fraction_theta_max    0.982 
_diffrn_reflns_theta_full              68.99 
_diffrn_measured_fraction_theta_full   0.982 
_refine_diff_density_max    2.051 
_refine_diff_density_min   -1.097 
_refine_diff_density_rms    0.138 

_shelx_res_file
;
TITL 1 in P2(1)/c
CELL 1.54184 10.339658 15.639912 14.988919 90 100.9484 90
ZERR 4 0.000259 0.000498 0.000393 0 0.0026 0
LATT 1
SYMM -X,0.5+Y,0.5-Z

SFAC Cd C H N O
UNIT 4 96 64 8 16

L.S. 10
PLAN  25
SIZE 0.1 0.1 0.18
OMIT -3 138
TEMP -161
BOND
fmap 2
acta

WGHT    0.101500    2.590700
FVAR       3.10185
CD1   1    0.871099    0.577257    0.531517    11.00000    0.02034    0.03948 =
         0.01657   -0.00013    0.00253   -0.00007
O1    5    0.743693    0.551930    0.389172    11.00000    0.02815    0.05091 =
         0.01885   -0.00341    0.00195    0.00178
O3    5    0.700437    0.671600    0.544036    11.00000    0.02738    0.05332 =
         0.01943   -0.00634    0.00100    0.00563
O4    5    0.832788    0.637806    0.673771    11.00000    0.02419    0.05202 =
         0.02403   -0.00573    0.00001    0.00905
O2    5    0.931002    0.481169    0.397174    11.00000    0.02249    0.05027 =
         0.01993   -0.00061   -0.00337   -0.00091
N1    4    1.005581    0.181067    0.020158    11.00000    0.02544    0.04261 =
         0.02572   -0.00426    0.00443   -0.00046
N2    4    0.229013    0.962280    0.913088    11.00000    0.02587    0.04656 =
         0.01917   -0.00225    0.00158   -0.00081
C1    2    0.816189    0.501522    0.356433    11.00000    0.02503    0.03849 =
         0.01925    0.00078    0.00546   -0.00069
C2    2    0.764566    0.464548    0.263848    11.00000    0.02914    0.04733 =
         0.02256   -0.00183    0.00108    0.00425
C3    2    0.836804    0.404581    0.225168    11.00000    0.02159    0.04991 =
         0.01930   -0.00143   -0.00094    0.00150
AFIX  43
H3    3    0.920059    0.386425    0.257957    11.00000   -1.20000
AFIX   0
C4    2    0.789205    0.370727    0.139261    11.00000    0.02887    0.05482 =
         0.02475   -0.00711   -0.00446    0.00357
C5    2    0.666318    0.399564    0.092275    11.00000    0.04710    0.09564 =
         0.04175   -0.03807   -0.01745    0.02630
AFIX  43
H5    3    0.632797    0.378337    0.033011    11.00000   -1.20000
AFIX   0
C6    2    0.593566    0.458082    0.130627    11.00000    0.04650    0.11706 =
         0.04796   -0.03871   -0.02555    0.03975
AFIX  43
H6    3    0.510150    0.476043    0.097923    11.00000   -1.20000
AFIX   0
C7    2    0.641449    0.491358    0.217422    11.00000    0.04170    0.08150 =
         0.03614   -0.02359   -0.00947    0.02366
H7    3    0.598906    0.536691    0.247194    11.00000   -1.20000
C8    2    1.059781    0.222986    0.095990    11.00000    0.02632    0.06943 =
         0.04482   -0.01995   -0.00856    0.01413
AFIX  43
H8    3    1.147797    0.209518    0.123837    11.00000   -1.20000
AFIX   0
C9    2    0.994054    0.284702    0.135568    11.00000    0.03838    0.06883 =
         0.03627   -0.02401   -0.00457    0.00781
AFIX  43
H9    3    1.037717    0.313298    0.188747    11.00000   -1.20000
AFIX   0
C10   2    0.864713    0.305362    0.098362    11.00000    0.02875    0.04916 =
         0.02143   -0.00566   -0.00141    0.00319
C11   2    0.810187    0.262349    0.018951    11.00000    0.03046    0.05237 =
         0.02325   -0.00531   -0.00403    0.00130
AFIX  43
H11   3    0.722009    0.274129   -0.009909    11.00000   -1.20000
AFIX   0
C12   2    0.882239    0.203068   -0.018243    11.00000    0.03824    0.05548 =
         0.01727    0.00144   -0.00360    0.00322
AFIX  43
H12   3    0.842924    0.176405   -0.073733    11.00000   -1.20000
AFIX   0
C13   2    0.729843    0.672820    0.629606    11.00000    0.02114    0.04397 =
         0.02029   -0.00716   -0.00119    0.00084
C14   2    0.637085    0.717207    0.680420    11.00000    0.02524    0.04903 =
         0.02222   -0.00831   -0.00259    0.00269
C15   2    0.537883    0.770159    0.634175    11.00000    0.03607    0.06218 =
         0.01970   -0.00380   -0.00398    0.01348
AFIX  43
H15   3    0.528337    0.777446    0.570334    11.00000   -1.20000
AFIX   0
C16   2    0.453770    0.811896    0.680605    11.00000    0.02920    0.06098 =
         0.02160   -0.00480   -0.00458    0.01058
AFIX  43
H16   3    0.385421    0.846556    0.647853    11.00000   -1.20000
AFIX   0
C17   2    0.466662    0.804429    0.774835    11.00000    0.02576    0.04848 =
         0.02403   -0.00734   -0.00330    0.00450
C18   2    0.564105    0.749625    0.820310    11.00000    0.03368    0.06392 =
         0.02200   -0.00086    0.00218    0.00818
AFIX  43
H18   3    0.573238    0.742069    0.884089    11.00000   -1.20000
AFIX   0
C19   2    0.647498    0.706190    0.773970    11.00000    0.03310    0.05866 =
         0.02441   -0.00040    0.00156    0.01076
AFIX  43
H19   3    0.712280    0.668618    0.806018    11.00000   -1.20000
AFIX   0
C20   2    0.180759    0.929288    0.830412    11.00000    0.02365    0.05892 =
         0.02632   -0.00633   -0.00089    0.00908
AFIX  43
H20   3    0.093135    0.943323    0.802175    11.00000   -1.20000
AFIX   0
C21   2    0.251825    0.876666    0.785335    11.00000    0.02794    0.06036 =
         0.02281   -0.00881   -0.00042    0.00669
AFIX  43
H21   3    0.212678    0.854590    0.727447    11.00000   -1.20000
AFIX   0
C22   2    0.382027    0.854886    0.823643    11.00000    0.02797    0.04912 =
         0.02252   -0.00356    0.00296    0.00399
C23   2    0.430134    0.887429    0.911228    11.00000    0.02009    0.05981 =
         0.01948   -0.00471    0.00154   -0.00484
AFIX  43
H23   3    0.517178    0.874201    0.941373    11.00000   -1.20000
AFIX   0
C24   2    0.352070    0.937778    0.952687    11.00000    0.02503    0.05195 =
         0.01719   -0.00101    0.00333   -0.00218
AFIX  43
H24   3    0.385781    0.956816    1.012792    11.00000   -1.20000

AFIX   0
HKLF 4

REM  abs in P2(1)/c
REM R1 =  0.0483 for    3790 Fo > 4sig(Fo)  and  0.0543 for all    4343 data
REM    283 parameters refined using      0 restraints

END

WGHT      0.0949      2.6242

REM Highest difference peak  2.053,  deepest hole -1.095,  1-sigma level  0.138
Q1    1   0.8389  0.5261  0.5555  11.00000  0.05    2.05
Q2    1   0.8982  0.6269  0.5060  11.00000  0.05    1.79
Q3    1   0.8978  0.5292  0.5056  11.00000  0.05    1.78
Q4    1   0.8451  0.6277  0.5531  11.00000  0.05    1.66
Q5    1   0.8523  0.8769  0.5825  11.00000  0.05    0.64
Q6    1   1.0417  0.1773  0.1159  11.00000  0.05    0.59
Q7    1  -0.0738  0.9274  0.8130  11.00000  0.05    0.55
Q8    1   0.3904  0.9282  0.9172  11.00000  0.05    0.54
Q9    1   0.8692  0.2272  0.0253  11.00000  0.05    0.53
Q10   1   1.1208  0.1769  0.0569  11.00000  0.05    0.53
Q11   1   0.8461  0.5815  0.4417  11.00000  0.05    0.52
Q12   1  -0.0871  0.8759  0.6049  11.00000  0.05    0.51
Q13   1   0.5769  0.4093  0.1750  11.00000  0.05    0.48
Q14   1   0.6739  0.7589  0.7631  11.00000  0.05    0.46
Q15   1   0.8372  0.5792  0.3682  11.00000  0.05    0.46
Q16   1   0.8565  0.6736  0.6358  11.00000  0.05    0.44
Q17   1   0.8863  0.5763  0.6867  11.00000  0.05    0.43
Q18   1   0.8807  0.5798  0.6245  11.00000  0.05    0.42
Q19   1   0.7620  0.5692  0.3833  11.00000  0.05    0.42
Q20   1   0.9946  0.2218  0.1289  11.00000  0.05    0.42
Q21   1   0.8955  0.1824 -0.0024  11.00000  0.05    0.41
Q22   1   0.9374  0.5637  0.3942  11.00000  0.05    0.40
Q23   1   0.2116  0.9798  0.8178  11.00000  0.05    0.40
Q24   1   0.6405  0.3423  0.1225  11.00000  0.05    0.40
Q25   1   1.1039  0.1205  0.1144  11.00000  0.05    0.40
;
_shelx_res_checksum   69879

_shelx_hkl_file
;
   0   0  -2 162467. 1489.79   2
   0   0  -3-14.4841 98.1825   2
   0   0  -4 14857.2 678.718   2
   0   0  -5-23.9172 137.026   2
   0   0  -6 36258.9 1369.34   2
   0   0  -7-41.7407 198.883   2
   0   0  -8 7870.05 786.337   2
   0   0  -9-137.086 341.371   2
   0   0 -10 4105.27 691.423   2
   0   0 -11 154.774 154.543   9
   0   0 -12 42215.2 1223.54   9
   0   0 -13-101.565 169.511   9
   0   0 -14 83436.0 1783.90   9
   0   0 -15-22.0462 166.746   9
   0   0 -16 62045.7 1350.83   9
   0  -1  -2 25984.7 671.319   2
   0   1  -2 26642.3 652.195   2
   0  -1  -3 126434. 1716.44   2
   0   1  -3 123485. 1664.65   2
   0  -1  -4 26290.0 929.570   2
   0   1  -4 26601.2 900.062   2
   0  -1  -5 35652.2 1217.10   2
   0   1  -5 34725.5 1158.73   2
   0  -1  -6 39094.4 1419.62   2
   0   1  -6 37636.1 1372.54   2
   0  -1  -7 1805.58 382.547   2
   0   1  -7 1617.73 364.206   2
   0  -1  -8 159799. 3505.90   2
   0   1  -8 159195. 3499.21   2
   0  -1 -10 5040.32 724.411   2
   0   1 -11 8979.02 555.061   9
   0  -1 -11 8861.74 553.447   9
   0  -1 -11 8128.48 1018.64   2
   0  -1 -12 7611.34 545.969   9
   0   1 -12 7650.85 539.657   9
   0   1 -13 50893.6 1389.00   9
   0  -1 -13 49369.8 1372.26   9
   0  -1 -14 2490.63 335.571   9
   0   1 -14 2192.80 330.574   9
   0  -1 -15 67293.1 1508.81   9
   0   1 -15 67591.1 1546.75   9
   0   1 -16 16.6364 138.400   9
   0  -1 -16 118.928 147.891   9
   0  -1  17 16941.7 482.412  10
   0   1 -17 17392.6 621.398   9
   0   1 -18-66.2717 76.3257   6
   0  -2   0 14391.9 403.650   1
   0  -2  -1 24973.1 613.823   1
   0   2  -2 39206.9 454.997   4
   0  -2  -3 71244.8 1474.77   2
   0  -2  -4 7026.57 546.553   2
   0  -2  -5 96476.2 2095.10   2
   0  -2  -7 115709. 2777.24   2
   0  -2  -8 798.888 290.612   2
   0  -2  -9 170680. 3979.71   2
   0  -2 -10 4578.46 709.436   2
   0   2 -11 40054.9 1121.98   9
   0  -2 -11 37913.4 1137.64   9
   0  -2 -11 37937.4 2103.73   2
   0  -2 -12 12807.8 692.286   9
   0   2 -12 12992.6 690.629   9
   0  -2 -12 11477.2 1216.32   2
   0   2 -13 7772.63 574.506   9
   0  -2 -13 7820.97 555.212   9
   0  -2 -14 11205.8 656.248   9
   0   2 -14 11793.6 689.804   9
   0   2 -15 836.460 248.100   9
   0  -2 -15 713.190 209.397   9
   0   2 -16 17966.8 730.638   9
   0   2 -17 333.834 135.541   9
   0  -2 -17 128.606 71.7897   6
   0   2 -18 2591.91 177.345   6
   0  -3   0-8.36738 73.1120   1
   0  -3  -1 2232.21 244.618   1
   0   3  -2 3966.05 193.823   4
   0  -3  -3 9915.61 634.110   2
   0  -3  -4 109676. 2237.86   2
   0  -3  -5 73392.4 1950.56   2
   0  -3  -6 207080. 3525.55   2
   0  -3  -8 167844. 3739.73   2
   0  -3  -9 4154.79 662.630   2
   0  -3 -10 102709. 3313.45   2
   0   3 -11 36.8157 144.458   9
   0  -3 -11 335.538 278.288   2
   0  -3 -11 27.9180 150.079   9
   0   3 -12 44438.3 1253.95   9
   0  -3 -12 42559.0 1250.71   9
   0  -3 -13 3.60856 165.408   9
   0   3 -13-53.9482 173.646   9
   0   3 -14 12242.7 703.672   9
   0  -3 -14 12679.6 681.568   9
   0   3 -15 734.749 216.662   9
   0   3 -16 284.168 164.065   9
   0   3 -17 763.942 152.953   9
   0  -4   0 660.265 173.014   1
   0   4   1 500.779 74.1306   3
   0  -4   1 644.336 54.1208   3
   0  -4   1 897.909 205.391   1
   0  -4  -1 1007.25 208.632   1
   0   4  -2 13314.8 389.452   4
   0   4  -3 549.763 78.3217   4
   0  -4  -4 35449.2 1381.84   2
   0  -4  -5 138992. 2865.35   2
   0  -4  -6 9779.35 823.861   2
   0  -4  -7 91004.0 2657.06   2
   0  -4  -8 14759.9 1142.22   2
   0  -4  -9 109692. 3283.80   2
   0   4 -10 7786.77 463.234   9
   0  -4 -10 8083.30 958.353   2
   0   4 -11 41342.6 987.594   8
   0  -4 -11 43716.1 2254.98   2
   0   4 -11 45699.8 1198.65   9
   0  -4 -11 44760.2 1256.68   9
   0  -4 -12 3718.37 384.638   9
   0   4 -12 3545.37 387.282   9
   0   4 -13 17387.8 826.676   9
   0  -4 -13 16731.4 803.409   9
   0   4 -14 6197.82 492.948   9
   0   4 -15 4062.93 396.856   9
   0   4 -16 5145.19 395.210   9
   0   4 -17 112.054 96.6547   9
   0  -5   0-35.8088 143.190   1
   0  -5  -1 40528.9 1163.36   1
   0  -5   1 39637.1 1118.36   1
   0  -5   2 11512.9 384.636   3
   0   5  -2 11371.5 410.055   4
   0   5  -3 23498.6 497.083   4
   0  -5  -4 20985.1 1129.12   2
   0  -5  -5 50121.3 1811.28   2
   0  -5  -6 57834.1 2092.00   2
   0  -5  -7-2.39776 182.601   2
   0  -5  -8 36030.4 1817.31   2
   0  -5  -9 8282.00 924.851   2
   0   5 -10 43612.1 1078.46   9
   0  -5 -10 43230.3 1165.21   9
   0   5 -10 42032.0 952.888   8
   0  -5 -11 9389.86 572.071   9
   0  -5 -11 8650.63 1022.14   2
   0   5 -11 8871.05 540.264   9
   0   5 -11 8605.41 460.490   8
   0   5 -12 9077.66 569.745   9
   0   5 -13 25975.0 991.141   9
   0   5 -14 4842.71 440.530   9
   0   5 -15 17921.1 761.767   9
   0   5 -16 1122.77 206.104   9
   0  -5  17 10446.1 378.647  10
   0   5 -17 10120.9 418.939   9
   0  -6   0 93279.6 1954.04   1
   0  -6  -1 1033.32 252.097   1
   0  -6   1 1126.03 254.092   1
   0  -6   2 133653. 2349.79   1
   0  -6  -2 135733. 2403.35   1
   0  -6   3 820.563 145.076   3
   0  -6  -4 74358.1 2234.31   2
   0  -6  -5 16985.3 1129.00   2
   0  -6  -6 12091.4 1025.32   2
   0  -6  -7 3011.29 568.970   2
   0  -6  -8 287.413 259.303   2
   0   6 -10 8249.35 489.127   9
   0  -6 -10 8922.31 1025.54   2
   0   6 -10 8359.69 439.214   8
   0   6 -11 5678.84 387.302   8
   0   6 -11 5303.46 423.815   9
   0   6 -12 18609.6 795.958   9
   0   6 -13 858.188 223.264   9
   0   6 -14 35105.8 1100.20   9
   0   6 -15 798.388 211.216   9
   0   6 -16 28855.5 812.578   9
   0  -6  17 81.2566 78.3450  10
   0   6 -17 96.4101 86.9888   9
   0  -7   0-301.502 187.521   1
   0  -7  -1 116221. 2488.37   1
   0  -7   1 108874. 2340.64   1
   0  -7   2 180.651 170.416   1
   0  -7   3 145859. 2792.86   1
   0  -7  -5 40766.9 1827.35   2
   0  -7  -6 489.349 255.479   2
   0  -7  -7 1621.63 460.781   2
   0  -7  -8 3705.82 641.198   2
   0   7  -9 2481.05 272.261   9
   0  -7  -9 1870.26 512.836   2
   0   7 -10 3768.23 350.910   9
   0   7 -10 3613.96 314.033   8
   0  -7 -10 4028.55 698.269   2
   0   7 -11 15426.2 707.823   9
   0   7 -11 15575.9 616.545   8
   0   7 -12 1367.73 258.697   9
   0   7 -13 42057.5 1195.63   9
   0   7 -14 180.925 154.819   9
   0   7 -15 34301.7 966.866   9
   0   7 -16 41.3058 102.830   9
   0   7 -17 15449.4 433.109   9
   0  -7  17 16703.5 417.334  10
   0  -8   0 92442.7 2339.11   1
   0  -8   1 887.652 271.428   1
   0  -8  -1 1187.41 320.471   1
   0  -8   2 107916. 2546.69   1
   0  -8   3 7311.97 696.485   1
   0  -8   4 53860.6 1907.36   1
   0  -8   5 38458.1 1703.15   1
   0  -8  -5 39460.0 1882.83   2
   0  -8  -6 1969.98 483.002   2
   0  -8  -7 50782.0 2264.06   2
   0  -8  -8 216.202 256.723   2
   0   8  -8 312.914 136.465   9
   0   8  -9 19856.6 730.320   9
   0  -8  -9 19213.5 1479.40   2
   0   8 -10 6601.01 453.808   9
   0   8 -11 19639.2 811.337   9
   0   8 -12 20414.0 840.210   9
   0   8 -13 12680.5 666.235   9
   0   8 -14 31248.1 968.133   9
   0   8 -15 2856.98 290.493   9
   0  -8  16 11041.0 393.727  10
   0   8 -16 11302.4 441.448   9
   0  -9   0-825.049 319.166   1
   0  -9   1 52673.8 1932.66   1
   0  -9  -1 54583.8 2026.67   1
   0  -9   2 10561.9 876.778   1
   0  -9   3 11966.7 949.289   1
   0  -9   4 38600.3 1709.27   1
   0  -9   5 2836.28 516.760   1
   0  -9  -5 2775.67 561.402   2
   0  -9   6 53960.7 2204.42   1
   0  -9  -6 56457.3 2419.10   2
   0  -9  -7 247.616 231.980   2
   0   9  -7 702.599 166.880   9
   0  -9   7 723.869 326.978   1
   0   9  -8 81279.9 1443.46   9
   0  -9   8 82489.1 2908.75   1
   0  -9  -8 81903.7 3028.17   2
   0   9  -9 99.9798 139.321   9
   0   9 -10 28047.2 914.318   9
   0   9 -11 15134.8 691.028   9
   0   9 -12 29549.3 956.784   9
   0   9 -13 5552.95 424.759   9
   0   9 -14 461.591 161.656   9
   0   9 -15 3345.29 284.928   9
   0  -9  16 1532.95 142.732  10
   0   9 -16 1350.95 152.023   9
   0 -10   0 3829.05 608.387   1
   0 -10  -1 406.791 261.742   1
   0 -10   1 208.142 226.282   1
   0 -10   2 115.954 202.837   1
   0 -10   3 40349.4 1862.78   1
   0 -10   4 5610.81 725.656   1
   0 -10   5 61435.1 2377.58   1
   0 -10  -5 62145.0 2629.34   2
   0 -10   6 1196.83 400.989   1
   0 -10  -6 1433.50 480.897   2
   0  10  -6 1332.70 217.901   9
   0 -10   7 31119.7 1799.01   1
   0 -10  -7 33997.6 2000.38   2
   0  10  -7 31680.4 904.970   9
   0  10  -8 1652.23 253.185   9
   0  10  -9 28332.1 905.550   9
   0  10 -10 888.823 212.785   9
   0  10 -11 25357.1 874.014   9
   0  10 -12 1230.60 227.272   9
   0  10 -13 1989.94 268.242   9
   0  10 -14 551.496 157.302   9
   0  10 -15 2237.93 207.659   9
   0 -10  15 2496.96 187.909  10
   0 -11   0-73.5402 251.495   1
   0 -11   1 24693.7 1543.35   1
   0 -11   2 7815.90 876.952   1
   0 -11   3 32834.1 1788.45   1
   0 -11   4 24284.5 679.161   5
   0 -11  -4 24086.6 1691.88   2
   0  11  -4 22663.8 746.531   9
   0 -11   4 24505.4 1562.02   1
   0 -11  -5 3563.97 738.752   2
   0  11  -5 3299.06 310.064   9
   0 -11   5 2956.72 578.655   1
   0 -11   6 18619.7 1415.29   1
   0 -11  -6 17725.5 1499.76   2
   0  11  -6 18805.9 710.122   9
   0  11  -7 19545.1 743.493   9
   0  11  -8 8939.91 519.296   9
   0  11  -9 611.195 191.329   9
   0  11 -10 35446.2 1039.62   9
   0  11 -11 23776.5 853.022   9
   0  11 -12 1115.61 224.403   9
   0  11 -13 6308.41 406.946   9
   0  11 -14 1594.95 203.783   9
   0 -11  14 1587.72 151.451  10
   0  11 -15 468.942 100.631   9
   0 -12   0 18936.8 684.920   5
   0 -12   0 19799.6 1470.92   1
   0 -12  -1 441.637 159.960   5
   0 -12   1 408.482 153.495   5
   0 -12   1 99.3874 251.605   1
   0 -12   2 44696.6 986.210   5
   0 -12   2 46199.2 2194.94   1
   0 -12   3-301.557 200.961   5
   0  12  -3-63.4062 135.010   9
   0 -12   3 93.7355 202.798   1
   0 -12   4 21007.0 1515.10   1
   0 -12  -4 19880.7 1615.97   2
   0  12  -4 20153.9 748.428   9
   0  12  -5 3226.35 330.148   9
   0  12  -6 12634.7 619.529   9
   0  12  -7 21517.7 788.014   9
   0  12  -8 721.492 187.849   9
   0  12  -9 6814.18 465.950   9
   0  12 -10 11245.3 585.375   9
   0  12 -11 1252.27 220.905   9
   0  12 -12 12824.7 563.428   9
   0  12 -13 1937.69 224.607   9
   0  12 -14 12533.6 435.160   9
   0 -13   0-402.891 233.266   5
   0 -13   1 32656.9 894.478   5
   0 -13  -1 32278.9 938.671   5
   0 -13  -2 3062.23 313.718   5
   0 -13   2 3071.56 296.921   5
   0  13  -3 10726.8 582.719   9
   0 -13   3 11958.3 541.145   5
   0  13  -4 950.118 211.050   9
   0  13  -5 6878.94 476.292   9
   0  13  -6 1670.83 255.661   9
   0  13  -7 3172.28 330.698   9
   0  13  -8 95.4122 147.449   9
   0  13  -9 9809.94 539.131   9
   0  13 -10 1188.66 212.355   9
   0  13 -11 4821.26 357.686   9
   0  13 -12 583.349 151.936   9
   0  13 -13 21048.9 580.063   9
   0 -14   0 21647.8 763.021   5
   0 -14  -1 2648.84 295.785   5
   0 -14   1 2719.50 295.361   5
   0  14  -2 10036.7 556.695   9
   0 -14  -2 10493.4 542.641   5
   0 -14   2 11447.5 537.890   5
   0  14  -3 2379.87 295.588   9
   0 -14  -3 2928.12 309.708   5
   0 -14  -4 6216.49 423.626   5
   0  14  -4 6343.45 446.065   9
   0  14  -5 12284.7 617.559   9
   0  14  -6 11688.8 596.608   9
   0  14  -7 4674.03 381.747   9
   0  14  -8 435.366 156.889   9
   0  14  -9 2752.76 286.369   9
   0  14 -10 4815.11 348.504   9
   0  14 -11 4841.92 326.409   9
   0  14 -12 7734.90 354.496   9
   0 -15   0-228.723 178.445   5
   0 -15  -1 9452.19 497.843   5
   0  15  -1 8533.82 501.950   9
   0 -15   1 9474.19 491.144   5
   0 -15   2 7623.91 436.313   5
   0 -15  -2 7795.49 456.860   5
   0  15  -2 6997.94 466.240   9
   0  15  -3 2276.83 288.036   9
   0 -15  -3 2893.61 309.724   5
   0 -15  -4 13782.5 602.932   5
   0  15  -4 13896.0 634.489   9
   0  15  -5 7930.62 489.917   9
   0 -15  -5 8662.67 468.994   5
   0  15  -6 11539.3 565.694   9
   0 -15  -6 11500.8 517.526   5
   0  15  -7 1398.62 222.199   9
   0  15  -8 10750.5 505.745   9
   0  15  -9 785.305 155.344   9
   0 -15 -10 9780.23 378.120   5
   0  15 -10 9365.49 422.652   9
   0  15 -11 1500.08 164.744   9
   0 -15 -11 1187.07 129.382   5
   0 -16   0 1431.90 209.516   5
   0  16   0 1294.48 209.582   9
   0 -16  -1 1437.41 217.825   5
   0 -16   1 1751.58 222.482   5
   0  16  -1 1432.66 223.557   9
   0  16  -2 143.839 131.140   9
   0 -16  -2 212.476 130.740   5
   0  16  -3 10622.5 532.743   9
   0 -16  -3 10632.2 492.939   5
   0 -16  -4-23.7097 126.014   5
   0  16  -4-65.2256 129.533   9
   0 -16  -5 12256.2 508.181   5
   0  16  -5 12200.9 549.023   9
   0  16  -6 1160.29 196.261   9
   0 -16  -6 1087.99 175.190   5
   0  16  -7 8693.55 431.918   9
   0 -16  -7 8395.85 382.825   5
   0  16  -8-22.9637 98.7185   9
   0 -16  -8-5.83856 86.0959   5
   0 -16  -9 8888.57 326.220   5
   0  16  -9 8486.49 368.947   9
   0  17   0-4.13355 103.162   9
   0  17   1 813.973 146.757   9
   0 -17  -1 742.347 142.217   5
   0  17  -1 839.409 154.604   9
   0  17  -2 1780.29 211.750   9
   0 -17  -2 1892.87 205.959   5
   0  17   2 1906.43 205.462   9
   0 -17  -3 951.458 149.646   5
   0  17  -3 987.927 165.117   9
   0 -17  -4 9480.54 397.431   5
   0  17  -4 9406.31 435.787   9
   0 -17  -5 1941.29 181.884   5
   0  17  -5 1906.96 205.692   9
   0  17  -6 5253.62 302.642   9
   0 -17  -6 5740.31 283.192   5
   0  17  -7 155.323 86.3422   9
   0 -17  -7 122.399 77.6743   5
   0  17  -8 4672.16 244.966   9
   0  18   0 5988.05 295.026   9
   0  18  -1-182.211 102.390   9
   0  18   1-226.619 105.607   9
   0  18  -2 2503.84 194.809   9
   0  18   2 2277.73 175.042   9
   0  18  -3 2859.48 202.897   9
   0 -18  -3 3012.41 188.627   5
   0  18   3 2580.51 177.484   9
   0  18  -4 5391.12 261.775   9
   0  18   4 4709.69 216.173   9
   0 -18  -4 5443.83 235.316   5
   0  18  -5 1477.37 139.465   9
   1   0 -17-81.0831 129.079   9
   1   0 -16 29184.0 937.826   9
   1   0 -15-47.2925 174.872   9
   1   0 -14 52311.4 1402.04   9
   1   0 -13-128.638 182.214   9
   1   0 -12 63752.9 1473.28   9
  -1   0  12 64446.7 3172.00   3
   1   0 -11 112.142 142.804   9
   1   0  -9-563.307 278.990   2
   1   0  -8 58105.7 1977.57   2
   1   0  -6 139762. 2486.67   2
   1   0  -5-27.2184 146.641   2
   1   0  -4 584.874 157.489   2
   1   0  -3 32.1167 75.5915   2
   1   0  -2 3890.89 183.228   2
  -1   0   2 3974.95 346.408   3
  -1   0   1 37.1410 45.7146   3
  -1   0   0 116724. 793.327   2
  -1   0  -1 22.8971 56.6976   2
  -1   0  -3-40.7136 143.904   2
  -1   0  -4 239355. 2883.20   2
  -1   0  -5-41.4770 197.093   2
  -1   0  -6 370711. 4514.46   2
  -1   0  -7-111.043 320.216   2
  -1   0  -8 234080. 4240.31   2
  -1   0  -9-38.3764 282.878   2
  -1   0 -10 18894.4 1480.55   2
  -1   0 -11-5.63772 163.223   9
  -1   0 -12 575.162 228.523   9
  -1   0 -13-103.506 178.888   9
  -1   0 -14 7189.38 547.851   9
  -1   0 -15-48.0455 164.403   9
  -1   0 -16 29438.0 902.739   9
  -1   0 -17 20.1057 84.6987   6
   1   1 -17 5391.60 373.828   9
  -1  -1  17 5573.18 307.623  10
   1  -1 -16 3508.74 347.477   9
   1   1 -16 3474.06 343.496   9
   1  -1 -15 20325.8 851.315   9
   1   1 -15 21338.3 876.398   9
   1   1 -14 3470.07 391.210   9
   1  -1 -14 3427.97 377.062   9
   1  -1 -13 63260.3 1515.06   9
   1   1 -13 63749.7 1518.09   9
  -1   1  12 3923.37 824.129   3
   1   1 -12 3693.75 383.723   9
   1  -1 -12 4277.29 399.811   9
  -1  -1  12 4558.86 884.036   3
   1  -1 -11 34980.3 1041.85   9
   1  -1 -11 36605.6 2013.23   2
   1   1 -11 34157.7 1001.32   9
   1  -1 -10 956.463 353.855   2
   1  -1  -9 21282.5 1338.45   2
   1  -1  -8 69.7372 226.341   2
   1   1  -7 183165. 3190.89   2
   1  -1  -7 186506. 3289.64   2
   1   1  -6 124831. 2342.07   2
   1  -1  -6 130120. 2449.24   2
   1  -1  -5 27093.7 1001.71   2
   1   1  -5 26508.9 946.706   2
   1   1  -4 10286.1 510.196   2
   1  -1  -4 10921.5 553.808   2
   1  -1  -3 1482.63 197.199   2
   1  -1  -2 4830.58 271.699   2
  -1  -1   2 5735.45 381.873   3
  -1   1   2 5299.41 378.427   3
  -1  -1   1 232987. 1197.16   4
  -1  -1   1 234106. 1586.89   3
  -1   1   1 236232. 1608.90   3
  -1  -1   0 11438.1 344.928   1
  -1  -1  -1 217848. 1811.19   2
  -1   1  -2 33172.8 749.158   4
  -1   1  -2 35221.4 861.975   2
  -1  -1  -2 34282.1 863.779   2
  -1  -1  -3 125730. 1896.29   2
  -1   1  -3 124361. 1859.59   2
  -1  -1  -4 1179.52 249.904   2
  -1   1  -4 1030.75 216.095   2
  -1   1  -5 189513. 2860.81   2
  -1  -1  -5 197392. 3046.72   2
  -1   1  -6 16826.4 944.169   2
  -1  -1  -6 17571.6 992.080   2
  -1   1  -7 385334. 5082.65   2
  -1  -1  -7 388216. 5215.17   2
  -1  -1  -8 10907.8 978.464   2
  -1   1  -8 10577.4 950.743   2
  -1  -1 -10 26152.6 1692.20   2
  -1  -1 -11 872.001 229.782   9
  -1  -1 -11 159.545 338.727   2
  -1   1 -11 881.249 222.300   9
  -1   1 -12 22691.5 928.839   9
  -1  -1 -12 23879.0 963.193   9
  -1  -1 -13 1047.25 249.517   9
  -1   1 -13 956.914 252.688   9
  -1   1 -14 26754.9 1006.78   9
  -1  -1 -14 26869.4 1000.75   9
  -1  -1 -15 17552.9 773.761   9
  -1   1 -15 17953.5 784.467   9
  -1   1 -16 169.642 144.082   9
  -1  -1 -17 15532.0 479.536   6
  -1  -2  17 14855.6 504.742  10
   1   2 -17 14374.9 574.763   9
   1   2 -16 5287.89 419.281   9
   1   2 -15 12513.5 692.436   9
   1  -2 -15 12105.9 656.549   9
   1   2 -14 29187.3 1052.40   9
   1  -2 -14 27638.4 1009.77   9
   1  -2 -13 5177.42 457.177   9
   1   2 -13 6090.41 490.668   9
  -1  -2  12 15449.8 1576.33   3
  -1   2  12 15387.3 1504.72   3
   1   2 -12 16609.8 759.212   9
   1  -2 -12 17394.7 770.549   9
   1   2 -11 313.759 161.988   9
   1  -2 -11 257.334 159.490   9
   1  -2 -11 121.524 200.354   2
   1  -2  -9 14017.1 1112.83   2
   1  -2  -8 32340.6 1535.80   2
   1  -2  -7 172512. 3246.35   2
   1  -2  -6 49732.9 1593.26   2
   1  -2  -5 74702.4 1750.36   2
   1  -2  -4 3211.44 341.293   2
   1  -2  -3 104003. 1613.60   2
  -1   2   2 8905.02 451.877   3
  -1  -2   2 7594.97 395.520   3
   1  -2  -1 521987. 2262.91   1
  -1  -2   1 523007. 2367.43   3
  -1  -2   0 84470.0 1160.51   1
  -1   2  -1 59779.3 982.407   4
  -1  -2  -2 6904.80 476.534   2
  -1   2  -2 7653.05 396.154   4
  -1   2  -3 360.860 139.740   4
  -1  -2  -3 331.465 193.863   2
  -1  -2  -4 42452.0 1340.45   2
  -1  -2  -5 20464.2 1034.89   2
  -1  -2  -6 149168. 3043.35   2
  -1  -2  -7 7539.71 766.388   2
  -1  -2  -8 607.870 301.661   2
  -1  -2  -9 43836.1 2104.74   2
  -1  -2 -11 60326.3 2697.85   2
  -1  -2 -11 62719.5 1476.67   9
  -1   2 -11 61070.1 1430.91   9
  -1   2 -12 113.672 193.913   9
  -1  -2 -12 89.8809 179.263   9
  -1   2 -13 71365.5 1652.89   9
  -1  -2 -13 70603.8 1658.49   9
  -1   2 -14 2975.44 373.977   9
  -1  -2 -14 2885.91 355.058   9
  -1   2 -15 19787.1 819.919   9
  -1  -2 -15 18243.8 790.828   9
  -1  -2 -16 1706.45 210.059   6
  -1   2 -16 1826.25 253.493   9
  -1  -2 -17 3096.47 205.183   6
  -1   2 -17 3189.12 263.378   9
   1   3 -18 19970.4 511.939   9
  -1  -3  17 1520.30 184.451  10
   1   3 -17 1184.08 195.696   9
   1   3 -16 10618.2 581.787   9
   1   3 -15 5058.82 451.815   9
   1  -3 -14 16761.6 764.297   9
   1   3 -14 17164.5 805.862   9
   1  -3 -13 2838.33 353.598   9
   1   3 -13 2600.16 336.235   9
  -1  -3  12-1834.83 607.744   3
  -1   3  12-1779.73 566.146   3
   1  -3 -12 123.970 170.567   9
   1   3 -12 270.486 185.902   9
   1   3 -11 2078.69 281.849   9
  -1   3  11 1929.36 522.094   3
  -1  -3  11 2524.27 633.092   3
   1  -3 -11 2486.64 313.283   9
   1  -3 -10 18627.7 1367.37   2
   1  -3  -9 3151.56 569.016   2
   1  -3  -8 113208. 2927.32   2
   1  -3  -7 2824.42 470.501   2
   1  -3  -6 156264. 2902.15   2
   1  -3  -5 36446.8 1302.18   2
   1  -3  -4 427836. 4045.07   2
  -1   3   3 109110. 2099.53   3
  -1  -3   3 103322. 1897.03   3
  -1  -3   2 993249. 4084.90   3
  -1   3   2 999999. 4368.58   3
  -1   3   1 167935. 1361.33   3
   1  -3  -1 165757. 1595.43   1
  -1  -3   1 168187. 1312.63   3
   1  -3   0 2288.16 198.243   1
  -1  -3   0 2445.17 258.443   1
  -1   3  -1 59147.1 1095.42   4
  -1  -3  -1 54623.0 1247.32   1
  -1   3  -2 20354.3 651.181   4
  -1  -3  -2 22570.3 930.338   2
  -1  -3  -3 12.7181 168.350   2
  -1   3  -3 72.9995 95.5892   4
  -1  -3  -4 10496.5 746.847   2
  -1  -3  -5 1734.06 360.398   2
  -1  -3  -6 2148.07 422.039   2
  -1  -3  -7 5390.05 675.498   2
  -1  -3  -8 48829.8 2140.12   2
  -1  -3  -9 715.057 334.786   2
  -1  -3 -10 65400.6 1419.16   9
  -1   3 -10 60952.5 1315.47   9
  -1  -3 -10 65008.2 2734.98   2
  -1   3 -11 903.093 199.804   8
  -1  -3 -11 968.859 233.157   9
  -1  -3 -11 1012.87 430.323   2
  -1   3 -11 962.896 233.497   9
  -1   3 -12 100238. 1920.02   9
  -1  -3 -12 103861. 1936.63   9
  -1   3 -13 672.148 218.955   9
  -1  -3 -13 443.522 198.894   9
  -1  -3 -14 49020.0 1334.83   9
  -1   3 -14 50272.9 1361.42   9
  -1   3 -15 575.096 208.447   9
  -1  -3 -16 13278.0 478.500   6
  -1   3 -16 14528.6 620.084   9
  -1   3 -17 3.39738 94.8636   9
   1   4 -18 25.0844 76.4111   9
  -1  -4  17 23533.0 633.399  10
   1   4 -17 23220.5 693.100   9
   1   4 -16 56.1408 151.277   9
   1   4 -15 10271.1 609.449   9
   1   4 -14 6565.63 515.568   9
   1   4 -13 1387.53 272.860   9
   1  -4 -13 1179.19 245.095   9
   1  -4 -12 11021.5 618.064   9
   1   4 -12 10530.9 613.150   9
  -1   4  11 1570.53 541.215   3
   1   4 -11 2877.13 332.296   9
   1  -4 -11 2707.38 336.673   9
  -1  -4  11 945.565 506.353   3
   1  -4 -11 2284.41 538.772   2
   1  -4 -10 28601.8 1714.41   2
  -1  -4  10 26527.2 1880.37   3
  -1   4  10 30531.9 1915.40   3
   1  -4  -9 83115.5 2731.25   2
   1  -4  -7 99340.4 2621.21   2
   1  -4  -6 2339.51 408.935   2
   1  -4  -5 305063. 4007.85   2
  -1  -4   4 43272.3 1408.61   3
   1  -4  -4 39565.8 1329.79   2
  -1   4   3 247607. 2715.95   3
  -1  -4   3 240646. 2462.55   3
  -1  -4   2 143627. 1453.90   3
  -1  -4   2 145247. 2094.46   1
  -1   4   2 144978. 1570.48   3
   1  -4  -1 8992.65 465.073   1
  -1  -4   1 8686.22 512.083   1
   1  -4   0 9696.35 468.272   1
  -1  -4   0 9600.43 561.674   1
  -1  -4  -1 42240.1 1177.07   1
  -1   4  -2 56545.9 1121.07   4
  -1  -4  -3 5936.30 587.405   2
  -1   4  -3 5866.35 384.512   4
  -1  -4  -4 32983.4 1417.11   2
  -1   4  -4 28872.5 837.185   4
  -1  -4  -5 46944.1 1784.81   2
  -1  -4  -6 46916.4 1872.05   2
  -1  -4  -7 30549.4 1646.81   2
  -1  -4  -8 4140.07 670.758   2
  -1  -4  -9 27939.3 1736.69   2
  -1   4 -10 242.097 138.817   8
  -1  -4 -10 408.767 176.943   9
  -1   4 -10 471.183 164.139   9
  -1  -4 -10 426.066 318.091   2
  -1   4 -11 84821.1 1696.96   9
  -1   4 -11 89177.8 1575.99   8
  -1  -4 -11 87839.4 1795.78   9
  -1  -4 -11 86069.9 3292.62   2
  -1  -4 -12 2565.13 341.958   9
  -1   4 -12 2724.46 363.540   9
  -1   4 -13 43741.9 1298.34   9
  -1   4 -14-117.096 180.405   9
  -1   4 -15 17494.2 758.061   9
  -1  -4 -15 15498.3 556.392   6
  -1   4 -16 1529.08 233.034   9
  -1   4 -17 3584.68 253.028   9
   1   5 -17 2370.46 227.681   9
  -1  -5  17 2381.84 210.371  10
   1   5 -16 8830.83 500.010   9
   1   5 -15 20125.5 813.349   9
   1   5 -14 5499.14 466.035   9
   1   5 -13 45834.7 1294.45   9
   1   5 -12 374.432 189.745   9
  -1  -5  11 51942.9 2468.24   3
  -1   5  11 56086.0 2526.72   3
   1  -5 -11 57713.7 1353.84   9
   1  -5 -11 53691.8 2391.20   2
   1   5 -11 55757.7 1285.77   9
   1   5 -10 28178.1 845.892   9
   1  -5 -10 28747.1 1692.91   2
   1  -5 -10 29562.9 949.953   9
  -1   5  10 29525.4 1796.42   3
  -1  -5  10 27759.5 1769.76   3
  -1  -5   9 71776.5 2765.03   3
   1  -5  -9 69787.3 2534.58   2
  -1   5   9 76519.6 2794.25   3
  -1  -5   8 37945.1 1900.30   3
   1  -5  -8 36933.5 1752.01   2
  -1   5   8 41792.2 1979.99   3
  -1  -5   7 25846.6 1465.36   3
   1  -5  -7 25128.8 1353.46   2
   1  -5  -6 67167.8 2101.41   2
  -1  -5   6 65365.1 2088.93   3
  -1  -5   5 408.616 191.125   3
  -1   5   5 600.741 233.176   3
   1  -5  -5 140.032 202.633   2
  -1   5   4 61405.1 1546.44   3
  -1  -5   4 59094.6 1392.77   3
  -1   5   3 166.652 104.242   3
  -1  -5   3 154.959 95.8650   3
  -1  -5   2 22111.8 944.153   1
  -1  -5   2 20616.2 505.900   3
  -1   5   2 21452.3 573.069   3
  -1  -5   1 327.592 159.459   1
   1  -5  -1 339.682 154.831   1
   1  -5   0 5386.98 400.824   1
  -1  -5   0 5219.38 477.235   1
  -1  -5  -1 22688.9 978.414   1
   1  -5   1 22608.1 805.225   1
  -1   5  -2 1748.99 228.759   4
  -1   5  -3 105143. 1626.02   4
  -1  -5  -3 111956. 2531.64   2
  -1   5  -4 20602.7 718.560   4
  -1  -5  -4 22344.9 1232.79   2
  -1  -5  -5 88430.9 2529.56   2
  -1  -5  -6 15061.4 1121.46   2
  -1  -5  -7 55405.0 2302.51   2
  -1  -5  -9 6135.40 871.007   2
  -1   5 -10 25940.7 841.983   8
  -1  -5 -10 25669.5 924.479   9
  -1   5 -10 23993.2 829.647   9
  -1  -5 -10 26837.0 1788.08   2
  -1   5 -11 2389.89 291.396   8
  -1   5 -11 2175.16 310.015   9
  -1   5 -12 39278.2 1070.06   8
  -1   5 -12 40497.5 1200.14   9
  -1   5 -13 8.73215 162.206   9
  -1   5 -14 10372.6 610.933   9
  -1   5 -15 2475.11 301.277   9
  -1   5 -16 3652.67 310.500   9
  -1   5 -17 6999.70 322.303   9
  -1  -6  17 1107.31 151.079  10
   1   6 -17 869.317 149.220   9
   1   6 -16 19631.5 698.030   9
   1   6 -15 71.7322 156.455   9
   1   6 -14 52867.1 1357.87   9
   1   6 -13 9930.56 621.045   9
   1   6 -12 58065.6 1376.95   9
   1   6 -11 3661.45 359.197   9
  -1   6  11 2822.15 588.992   3
   1  -6 -11 3087.28 616.306   2
   1  -6 -10 79125.1 2841.01   2
   1   6 -10 77964.7 1431.06   9
  -1   6  10 79678.9 2812.86   3
  -1   6   9 9570.39 940.186   3
  -1  -6   9 8524.45 878.979   3
   1  -6  -9 9769.40 976.743   2
   1  -6  -8 67107.2 2416.07   2
  -1   6   8 68409.2 2369.45   3
  -1  -6   8 63762.7 2204.04   3
  -1  -6   7 1819.60 359.205   3
   1  -6  -7 1840.63 440.645   2
  -1   6   7 2181.95 426.948   3
   1  -6  -6 27600.0 1411.84   2
  -1   6   6 26597.1 1245.23   3
  -1  -6   6 25369.4 1138.86   3
  -1  -6   5 2751.07 361.710   3
   1  -6  -5 3150.68 482.809   2
  -1   6   5 3163.09 402.163   3
  -1   6   4 6464.20 469.200   3
  -1  -6   4 5815.81 402.211   3
  -1   6   3 12507.5 519.127   3
  -1  -6   3 12547.9 464.155   3
  -1  -6   2 3536.52 422.469   1
  -1  -6   1 1252.07 284.339   1
   1  -6  -1 1280.70 254.741   1
   1  -6   0 46277.6 1299.03   1
  -1  -6   0 43979.2 1440.00   1
   1  -6   1 3521.25 373.949   1
  -1  -6  -1 3847.18 465.754   1
   1  -6   2 64086.0 1576.76   1
  -1   6  -2 57971.3 1281.67   4
  -1   6  -3 621.987 151.290   4
  -1  -6  -4 209669. 3972.47   2
  -1  -6  -5 5112.00 666.841   2
  -1  -6  -6 113891. 3188.60   2
  -1  -6  -7 3.84136 236.484   2
  -1  -6  -8 41433.1 2117.37   2
  -1   6  -9 3952.08 329.355   8
  -1  -6  -9 3695.72 698.803   2
  -1   6  -9 3593.11 317.078   9
  -1   6 -10 7055.46 473.745   9
  -1   6 -10 7307.05 461.762   8
  -1  -6 -10 6564.06 925.594   2
  -1   6 -11 3610.98 345.233   8
  -1   6 -11 3387.04 358.583   9
  -1   6 -12 633.718 198.645   9
  -1   6 -12 700.548 178.260   8
  -1   6 -13 7201.73 531.895   9
  -1   6 -14 298.372 173.827   9
  -1   6 -15 241.270 149.938   9
  -1   6 -16 9416.30 442.787   9
   1  -6  17 387.471 89.0283  10
  -1   6 -17 296.565 88.6765   9
   1   7 -17 5384.42 279.160   9
  -1  -7  17 5309.80 259.109  10
   1   7 -16 254.082 130.685   9
  -1  -7  16 268.929 124.736  10
   1   7 -15 20710.4 774.588   9
   1   7 -14 1141.80 247.143   9
   1   7 -13 25727.7 933.467   9
   1   7 -12 19065.2 797.980   9
   1   7 -11 33993.0 1032.73   9
   1   7 -10 893.297 204.467   9
   1  -7 -10 1603.95 469.150   2
   1  -7  -9 70672.2 2635.05   2
   1   7  -9 69229.6 1291.24   9
   1  -7  -8 1170.52 367.992   2
   1  -7  -7 27775.3 1563.55   2
   1  -7  -6 8711.74 851.681   2
   1  -7  -5 3544.24 538.765   2
  -1  -7   4 8923.24 789.950   1
  -1  -7   3 18920.9 1035.80   1
  -1  -7   2 5206.44 560.382   1
  -1  -7   1 39856.3 1502.90   1
   1  -7  -1 40733.6 1392.57   1
   1  -7   0-146.817 161.085   1
  -1  -7   0 63.4112 166.704   1
   1  -7   1 92607.1 2070.79   1
  -1  -7  -1 95581.0 2348.91   1
  -1   7  -2 501.884 146.011   4
   1  -7   2 153.138 150.158   1
   1  -7   3 115348. 2416.15   1
  -1  -7  -4 226.090 218.454   2
  -1  -7  -5 100247. 2951.64   2
  -1  -7  -6 7688.62 882.674   2
  -1  -7  -7 80870.3 2869.08   2
  -1  -7  -8 14018.2 1261.74   2
  -1   7  -9 23789.4 790.596   9
  -1   7  -9 24974.3 804.594   8
  -1  -7  -9 23138.9 1684.15   2
  -1   7 -10 396.342 160.672   9
  -1   7 -10 498.160 163.280   8
  -1   7 -11 1306.06 223.709   8
  -1   7 -11 971.530 208.710   9
  -1   7 -12 2008.30 288.355   9
  -1   7 -12 2471.34 278.517   8
  -1   7 -13 4600.52 419.434   9
  -1   7 -14 4257.27 389.251   9
  -1   7 -15 7167.68 427.779   9
  -1   7 -16 467.406 125.683   9
  -1  -8  16 5099.65 299.855  10
   1   8 -16 4969.62 319.100   9
   1   8 -15 3840.11 325.752   9
   1   8 -14 12024.1 624.138   9
   1   8 -13 3988.09 382.515   9
   1   8 -12 13720.4 668.649   9
   1   8 -11 13683.5 664.053   9
   1  -8 -10 8333.77 962.720   2
   1   8 -10 8892.40 523.946   9
   1   8  -9 33164.3 929.659   9
   1  -8  -9 31995.5 1824.47   2
   1   8  -8 31596.0 861.705   9
   1  -8  -8 31159.7 1760.49   2
   1  -8  -7 7868.36 872.037   2
  -1  -8   6 2145.16 479.367   1
   1  -8  -6 1819.97 445.130   2
   1  -8  -5 51184.3 2072.13   2
  -1  -8   5 53116.5 2025.07   1
  -1  -8   4 6496.13 690.713   1
  -1  -8   3 58715.9 1996.84   1
  -1  -8   2 23607.1 1248.50   1
  -1  -8   1 41635.5 1648.30   1
   1  -8  -1 40485.1 1564.79   1
   1  -8   0 37824.6 1456.91   1
  -1  -8   0 33730.1 1492.18   1
   1  -8   1 21006.9 1110.70   1
  -1  -8  -1 19602.2 1193.23   1
   1  -8   2 73758.7 2034.05   1
   1  -8   3 1444.28 329.403   1
   1  -8   4 88155.0 2399.02   1
  -1  -8  -4 93279.2 2892.03   2
  -1  -8  -5 4254.89 673.105   2
  -1  -8  -6 41825.2 2089.86   2
  -1  -8  -7 23027.0 1603.60   2
  -1   8  -8 34409.0 896.931   8
  -1  -8  -8 34148.4 2013.88   2
  -1   8  -8 31645.9 881.912   9
  -1  -8  -9 34792.1 2065.98   2
  -1   8  -9 36027.1 964.095   8
  -1   8  -9 33650.4 956.713   9
  -1   8 -10 4998.99 417.024   9
  -1   8 -10 5994.62 410.576   8
  -1   8 -11 12348.2 597.813   8
  -1   8 -11 12377.2 638.478   9
  -1   8 -12 37.0806 107.894   8
  -1   8 -12-60.8976 150.914   9
  -1   8 -13 3282.24 349.784   9
  -1   8 -14 6602.74 437.261   9
  -1   8 -15 21164.8 673.846   9
  -1   8 -16 7745.87 334.257   9
   1   9 -16 3740.66 254.431   9
  -1  -9  16 4081.62 231.935  10
   1   9 -15 2613.36 264.227   9
  -1  -9  15 2788.64 244.728  10
   1   9 -14 1685.45 245.591   9
   1   9 -13 895.650 220.484   9
   1   9 -12 10629.4 596.704   9
   1   9 -11 1616.77 259.654   9
   1   9 -10 11355.4 584.761   9
   1  -9  -9 14747.8 1269.10   2
   1   9  -9 15971.0 666.395   9
   1  -9  -8 37807.4 2001.49   2
   1   9  -8 37222.6 977.593   9
  -1  -9   8 39465.7 2054.56   1
   1  -9  -7 6234.62 816.970   2
   1   9  -7 5592.57 383.967   9
  -1  -9   7 6702.79 850.151   1
  -1  -9   6 44735.9 2082.77   1
   1  -9  -6 43116.6 2062.52   2
  -1  -9   5 122.241 189.531   1
   1  -9  -5 95.4451 198.866   2
  -1  -9   4 116045. 3084.25   1
  -1  -9   3 5536.20 689.650   1
  -1  -9   2 27027.6 1455.07   1
   1  -9  -1-30.1525 301.892   1
  -1  -9   0 67359.0 2318.22   1
   1  -9   0 69874.3 2160.98   1
  -1  -9  -1 14520.9 1107.53   1
   1  -9   1 14395.5 996.691   1
   1  -9   2 46033.9 1770.15   1
   1  -9   3 27012.7 1401.61   1
   1  -9   4 99.8165 197.530   1
  -1  -9  -4 634.866 314.667   2
   1  -9   5 18297.1 1197.30   1
  -1  -9  -5 17631.5 1382.80   2
   1  -9   6 18980.3 1283.99   1
  -1  -9  -6 18118.0 1443.93   2
  -1   9  -7 15011.6 618.696   9
   1  -9   7 17230.3 1278.18   1
  -1   9  -7 17752.3 647.206   8
  -1  -9  -7 17659.8 1446.95   2
  -1  -9  -8 12846.1 1262.58   2
  -1   9  -8 13064.2 571.564   8
  -1   9  -8 12265.2 582.358   9
   1  -9   8 12141.4 1101.09   1
  -1   9  -9 4750.73 383.126   9
  -1   9  -9 4871.70 367.837   8
  -1   9 -10 56008.8 1192.16   8
  -1   9 -10 54633.2 1277.07   9
  -1   9 -11 713.488 201.072   9
  -1   9 -11 929.088 197.416   8
  -1   9 -12 23226.2 738.406   8
  -1   9 -12 23601.9 875.847   9
  -1   9 -13 466.681 183.916   9
  -1   9 -14 19916.0 697.360   9
  -1   9 -15 202.631 112.455   9
   1  10 -15 12370.7 482.075   9
  -1 -10  15 12728.2 423.981  10
  -1 -10  14 1180.87 178.114  10
   1  10 -14 1047.15 190.989   9
   1  10 -13 1810.16 255.781   9
   1  10 -12 2563.23 311.531   9
   1  10 -11 215.167 155.575   9
   1  10 -10 3537.43 352.398   9
   1  10  -9 13938.9 640.317   9
   1 -10  -8 9915.13 1087.12   2
   1  10  -8 10569.8 553.050   9
  -1 -10   7 16230.0 1343.41   1
   1 -10  -7 16271.7 1361.20   2
   1  10  -7 15986.6 652.804   9
   1 -10  -6 702.699 354.895   2
   1  10  -6 896.495 183.108   9
  -1 -10   6 922.670 347.260   1
   1 -10  -5 50973.2 2331.97   2
  -1 -10   5 50587.2 2230.81   1
  -1 -10   4 1500.80 407.489   1
  -1 -10   3 54349.4 2227.82   1
  -1 -10   2 6321.48 782.026   1
   1 -10  -1 59209.0 2177.28   1
  -1 -10   1 56590.0 2225.61   1
   1 -10   0 4172.82 616.001   1
  -1 -10   0 5010.44 701.656   1
  -1 -10  -1 42004.5 1926.73   1
   1 -10   1 42841.8 1816.00   1
   1 -10   2 3315.80 528.637   1
   1 -10   3 15451.5 1138.23   1
  -1 -10  -4 91.5869 259.906   2
   1 -10   4 139.976 190.276   1
  -1 -10  -5 9659.28 1098.27   2
   1 -10   5 9000.77 912.647   1
   1 -10   6 2098.65 473.857   1
  -1  10  -6 1363.72 209.362   8
  -1  10  -6 1631.30 227.914   9
  -1 -10  -6 1570.81 458.833   2
   1 -10   7 24794.0 1571.85   1
  -1  10  -7 26829.0 810.544   8
  -1  10  -7 25539.4 812.058   9
  -1 -10  -7 26445.2 1812.37   2
  -1  10  -8 1185.84 221.654   9
  -1  10  -8 1065.81 196.078   8
  -1  10  -9 8275.98 498.979   9
  -1  10  -9 8673.23 473.240   8
  -1  10 -10 557.773 161.270   8
  -1  10 -10 541.043 179.692   9
  -1  10 -11 40882.2 1110.91   9
  -1  10 -11 41151.6 963.137   8
  -1  10 -12-25.8517 149.600   9
  -1  10 -13 26298.5 822.387   9
  -1  10 -14 225.031 124.095   9
  -1  10 -15 11337.3 400.773   9
   1 -10  15 11246.5 341.104  10
   1  11 -15 1332.74 159.975   9
   1  11 -14 8312.97 421.418   9
  -1 -11  14 7198.78 321.065  10
  -1 -11  13 7556.92 376.280  10
   1  11 -13 7779.86 449.537   9
   1  11 -12 136.220 137.008   9
   1  11 -11 11410.3 581.098   9
   1  11 -10 1878.15 271.292   9
   1  11  -9 37276.3 1034.41   9
   1  11  -8 35256.1 1001.62   9
   1  11  -7 411.752 180.278   9
   1  11  -6 10675.3 544.037   9
  -1 -11   6 10453.0 1114.79   1
   1 -11  -6 9801.18 1090.51   2
   1 -11  -5-106.540 220.958   2
  -1 -11   5-418.075 324.204   1
   1  11  -5-12.4061 133.227   9
  -1 -11   4 16867.5 1353.33   1
  -1 -11   4 17334.1 616.279   5
   1  11  -4 16560.6 642.100   9
  -1 -11   3-375.524 282.613   1
  -1 -11   2 36064.0 1882.52   1
  -1 -11   1 16445.4 1303.60   1
   1 -11   0 52972.5 2189.42   1
  -1 -11   0 52553.9 2319.87   1
   1 -11   1 11475.3 1039.72   1
   1 -11   2 8708.95 899.765   1
   1 -11   3 33231.0 1735.74   1
  -1 -11  -4-257.425 293.277   2
  -1  11  -4-63.3356 109.186   9
  -1  11  -4-121.033 150.802   8
   1 -11   4-158.606 258.671   1
  -1  11  -5 26438.8 805.707   8
   1 -11   5 28532.0 1704.98   1
  -1  11  -5 25266.3 802.087   9
  -1 -11  -5 28768.1 1902.88   2
  -1  11  -6 11045.6 534.007   8
  -1 -11  -6 9228.24 1105.57   2
  -1  11  -6 10687.5 537.171   9
   1 -11   6 8758.15 958.314   1
  -1  11  -7 9570.46 523.606   9
  -1  11  -7 9504.14 492.106   8
  -1  11  -8 12161.4 596.217   9
  -1  11  -8 12172.1 558.930   8
  -1  11  -9 10513.8 513.454   8
  -1  11  -9 10481.2 572.532   9
  -1  11 -10 6400.59 453.709   9
  -1  11 -10 6936.22 404.537   8
  -1  11 -11 4348.36 376.094   9
  -1  11 -12 24018.7 799.670   9
  -1  11 -13 1414.66 205.715   9
  -1  11 -14 4982.31 295.727   9
   1 -11  14 4375.26 220.476  10
   1  12 -14 13845.2 479.135   9
   1  12 -13 1132.95 190.659   9
   1  12 -12 20042.8 708.820   9
   1  12 -11 1028.05 209.386   9
   1  12 -10 41388.0 1076.20   9
   1  12  -9 12298.1 605.526   9
   1  12  -8 14273.0 657.859   9
   1  12  -7 15317.6 686.307   9
   1  12  -6 12761.3 616.536   9
   1  12  -5 4894.78 403.854   9
  -1 -12   4 392.073 333.361   1
   1  12  -4 45.8943 135.912   9
  -1 -12   4 90.7382 130.968   5
  -1 -12   3 8177.61 981.455   1
  -1 -12   3 9338.54 484.102   5
  -1 -12   2 5869.85 387.427   5
  -1 -12   2 6394.86 889.044   1
   1 -12  -1 3731.30 309.418   5
  -1 -12   1 3997.33 326.616   5
  -1 -12   1 4264.26 724.612   1
  -1 -12   0 19633.4 692.353   5
  -1 -12   0 20464.1 1507.97   1
   1 -12   1 6905.63 862.186   1
  -1 -12  -1 6456.46 421.814   5
   1 -12   2 23661.5 1531.18   1
  -1  12  -2 19197.2 704.778   9
  -1  12  -3 131.570 135.001   9
  -1 -12  -3-246.413 319.238   2
  -1  12  -4 47969.6 1105.55   9
  -1  12  -4 48593.7 1129.34   8
   1 -12   4 50194.3 2263.04   1
  -1 -12  -4 48339.6 2523.59   2
  -1  12  -5-43.4442 160.598   8
  -1  12  -5 80.6863 126.943   9
  -1  12  -6 31213.8 888.504   8
  -1  12  -6 30332.3 919.982   9
  -1  12  -7 5288.51 396.347   9
  -1  12  -8 14201.3 644.082   9
  -1  12  -9 7920.82 487.194   9
  -1  12 -10 10551.1 554.749   9
  -1  12 -11 2179.54 264.116   9
  -1  12 -12-196.933 132.669   9
  -1  12 -13 761.559 145.534   9
   1  13 -13 21172.6 601.392   9
   1  13 -12 204.471 125.461   9
   1  13 -11 25231.9 780.941   9
   1  13 -10 3405.07 326.221   9
   1  13  -9 20075.0 764.119   9
   1  13  -8 1572.18 247.952   9
   1  13  -7 16984.1 718.061   9
   1  13  -6 181.594 148.222   9
   1  13  -5 4584.51 395.264   9
   1  13  -4 127.521 137.302   9
   1  13  -3 202.604 131.354   9
  -1 -13   3 65.0073 139.609   5
   1 -13  -3 83.7921 137.207   5
   1 -13  -2 2873.71 306.159   5
  -1 -13   2 3223.95 315.047   5
   1 -13  -1 10705.8 522.356   5
  -1 -13   1 10770.6 545.785   5
  -1 -13   0-94.8019 180.167   5
  -1 -13  -1 28254.1 878.530   5
  -1  13  -2-86.6342 164.485   9
  -1 -13  -2 337.200 163.879   5
  -1  13  -3 23778.1 801.246   9
  -1  13  -3 23848.1 821.291   8
  -1  13  -4-157.997 167.761   9
  -1  13  -5 14234.2 640.450   9
  -1  13  -6 5397.26 405.245   9
  -1  13  -7 16301.9 675.635   9
  -1  13  -8 276.050 153.394   9
  -1  13  -9 13055.0 603.333   9
  -1  13 -10 524.156 160.173   9
  -1  13 -11-84.3246 125.700   9
  -1  13 -12 2255.21 222.015   9
   1  14 -12 14206.2 499.940   9
   1  14 -11 179.601 114.567   9
   1  14 -10 7631.38 432.918   9
   1  14  -9 3286.77 314.443   9
   1  14  -8 13511.1 618.572   9
   1  14  -7 402.317 162.416   9
   1  14  -6 5757.51 432.535   9
   1  14  -5 11962.8 618.761   9
   1  14  -4-1.79415 162.635   9
   1 -14  -4 172.399 162.827   5
  -1 -14   3 13512.2 597.744   5
   1 -14  -3 11799.5 572.588   5
   1  14  -3 11717.3 632.654   9
  -1 -14   2 3235.78 328.244   5
   1 -14  -2 3287.87 330.110   5
   1 -14  -1 5587.26 377.279   5
  -1 -14   1 5895.47 428.372   5
  -1 -14   0 16183.8 664.416   5
  -1 -14  -1 5011.62 389.256   5
  -1  14  -1 4541.76 368.834   9
  -1 -14  -2 15733.2 656.460   5
  -1  14  -2 14139.6 632.230   9
  -1 -14  -3 2210.47 287.393   5
  -1  14  -3 1886.38 253.880   9
  -1  14  -4 2456.84 288.389   9
  -1  14  -5 1576.98 242.291   9
  -1  14  -6 22031.1 776.152   9
  -1  14  -7 3002.86 304.732   9
  -1  14  -8 11867.7 550.470   9
  -1  14  -9 4744.87 345.222   9
  -1  14 -10-38.9948 122.641   9
  -1  14 -11 7796.30 374.138   9
   1 -15 -11 2896.87 177.079   5
   1  15 -11 2669.92 223.851   9
   1  15 -10 1545.65 199.387   9
   1 -15 -10 1601.60 163.017   5
   1  15  -9 3489.43 294.183   9
   1 -15  -9 3203.44 252.959   5
   1 -15  -8 5595.93 343.127   5
   1  15  -8 5576.25 385.686   9
   1  15  -7 2348.42 281.299   9
   1 -15  -7 2152.86 243.259   5
   1  15  -6 15734.8 668.786   9
   1 -15  -6 14585.6 577.594   5
   1 -15  -5 7.54128 133.386   5
   1  15  -5-95.9721 143.870   9
   1 -15  -4 21203.4 716.239   5
   1  15  -4 21659.2 812.347   9
   1  15  -3 3811.61 374.585   9
   1 -15  -3 4185.64 334.998   5
  -1 -15   2 14173.1 617.274   5
   1  15  -2 13750.0 660.741   9
   1 -15  -2 14004.1 563.993   5
  -1 -15   1 329.869 156.292   5
  -1 -15   0 9865.90 521.646   5
  -1  15   0 8749.22 487.234   9
  -1  15  -1 5870.28 402.831   9
  -1 -15  -1 6222.73 428.367   5
  -1  15  -2 1848.32 257.123   9
  -1 -15  -2 2156.98 265.468   5
  -1  15  -3 1344.80 222.822   9
  -1 -15  -3 1397.68 232.885   5
  -1 -15  -4-80.2955 137.542   5
  -1  15  -4 89.4585 136.757   9
  -1 -15  -5 16812.3 642.866   5
  -1  15  -5 15043.5 630.395   9
  -1  15  -6 2796.39 280.668   9
  -1 -15  -6 3197.37 289.165   5
  -1 -15  -7 6912.51 394.863   5
  -1  15  -7 6247.92 388.501   9
  -1  15  -8 7903.86 420.072   9
  -1  15  -9 351.025 118.814   9
  -1 -15  -9 286.485 122.609   5
  -1  15 -10 9361.23 380.123   9
  -1 -15 -10 10226.8 381.257   5
  -1 -15 -11 207.571 78.0911   5
   1  16 -10 319.886 99.8475   9
   1  16  -9 2307.22 218.497   9
   1 -16  -9 1995.54 158.019   5
   1  16  -8-146.452 110.833   9
   1 -16  -8-1.97167 93.1555   5
   1 -16  -7 8396.65 366.917   5
   1  16  -7 8452.12 443.701   9
   1 -16  -6-105.909 112.036   5
   1  16  -6-140.224 127.008   9
   1  16  -5 16635.1 659.312   9
   1 -16  -5 15419.3 530.653   5
   1 -16  -4-171.745 136.385   5
   1  16  -4-223.547 162.292   9
   1  16  -3 20972.6 756.132   9
   1  16  -2 184.471 128.555   9
  -1  16   1 10021.7 469.435   9
  -1 -16   1 11377.7 519.647   5
   1  16  -1 10645.9 555.916   9
  -1  16   0-200.683 132.052   9
  -1 -16   0-43.9687 139.838   5
  -1 -16  -1 1519.55 218.989   5
  -1  16  -1 1791.41 219.206   9
  -1  16  -2 330.571 123.335   9
  -1 -16  -2 356.641 141.611   5
  -1 -16  -3 83.7928 125.832   5
  -1  16  -3-214.491 117.141   9
  -1  16  -4-56.5683 110.960   9
  -1 -16  -4 219.737 121.856   5
  -1 -16  -5 988.577 178.963   5
  -1  16  -5 791.467 162.002   9
  -1  16  -6 1187.01 177.246   9
  -1 -16  -6 1405.00 198.655   5
  -1  16  -7 6405.26 341.543   9
  -1 -16  -7 6825.00 345.821   5
  -1 -16  -8 86.2345 89.1978   5
  -1  16  -8 218.889 95.5906   9
  -1 -16  -9 10837.7 354.134   5
   1  17  -8 2625.98 207.625   9
   1  17  -7 1180.08 162.474   9
   1  17  -6 8257.24 400.192   9
   1  17  -5-66.0169 119.103   9
   1  17  -4 12348.5 526.886   9
   1  17  -3 231.304 127.624   9
   1  17  -2 13409.1 549.292   9
  -1  17   1 250.464 92.7500   9
   1  17  -1 246.883 122.512   9
  -1  17   0 2984.96 227.639   9
   1  17   0 3435.50 293.985   9
  -1 -17   0 3388.39 271.062   5
  -1 -17  -1 1555.56 193.198   5
  -1  17  -1 1373.57 165.888   9
   1  17   1 1626.23 203.881   9
  -1  17  -2 214.568 96.3278   9
  -1 -17  -2 606.808 136.944   5
  -1 -17  -3 3532.24 265.733   5
  -1  17  -3 3678.03 263.207   9
  -1 -17  -4 337.152 117.945   5
  -1  17  -4 414.191 109.343   9
  -1 -17  -5 124.047 94.9739   5
  -1  17  -5-27.4066 83.8398   9
  -1  17  -6 1944.35 170.959   9
  -1 -17  -6 2453.50 193.038   5
  -1 -17  -7 552.416 110.368   5
  -1 -17  -8 3510.84 182.521   5
   1  18  -6 292.053 86.0641   9
   1  18  -5 3197.74 215.748   9
   1  18  -4-60.4304 94.0935   9
   1  18  -3 6278.93 314.237   9
   1  18  -2 964.261 141.496   9
   1  18  -1 4220.92 268.071   9
   1  18   0 3346.73 243.356   9
   1  18   1 1869.05 186.743   9
  -1 -18  -2 10239.9 361.068   5
   1  18   2 9470.69 371.195   9
  -1 -18  -3 46.2605 75.1176   5
   1  18   3-69.4167 89.2731   9
   1  18   4 4275.93 222.822   9
  -1 -18  -4 4277.73 218.640   5
  -1 -18  -5-63.5328 69.5974   5
   1  19  -1 2015.66 141.593   9
   1  19   0 466.353 81.8818   9
   2   0 -17-201.646 132.545   9
  -2   0  16 2368.96 248.084  10
   2   0 -16 1758.28 255.785   9
   2   0 -15-19.9739 152.096   9
   2   0 -14 14084.4 721.706   9
   2   0 -13-63.8775 179.593   9
   2   0 -12 23244.5 901.170   9
  -2   0  12 21268.1 1818.48   3
  -2   0  11 554.196 444.750   3
  -2   0  10 48814.6 2798.09   3
  -2   0   9 294.358 409.966   3
  -2   0   8 236086. 6630.97   3
   2   0  -8 174591. 3134.29   2
  -2   0   7 744.470 582.827   3
   2   0  -7-83.0138 179.907   2
  -2   0   6 51770.1 3023.17   3
   2   0  -6 158191. 2285.26   2
   2   0  -5 14.5087 80.9497   2
  -2   0   5-18.8729 339.487   3
  -2   0   4 52890.9 1778.95   3
   2   0  -4 43262.2 823.532   2
  -2   0   3-33.1909 155.627   3
   2   0  -3-8.52936 50.7021   2
  -2   0   2 1344.17 209.083   3
  -2   0   1 91.2910 52.1422   1
  -2   0   0 73099.3 910.156   2
  -2   0  -1-28.4445 84.7344   2
  -2   0  -2 2360.74 259.346   2
  -2   0  -3-28.8021 143.715   2
  -2   0  -4 9847.02 641.845   2
  -2   0  -5 20.5074 145.738   2
  -2   0  -6 239630. 3843.10   2
  -2   0  -7-72.5923 263.767   2
  -2   0  -8 149908. 3560.67   2
  -2   0  -9-594.960 346.986   2
  -2   0 -10 89446.9 3250.60   2
  -2   0 -10 90670.5 1703.47   9
  -2   0 -11 163.802 177.633   9
  -2   0 -12 49588.3 1390.15   9
  -2   0 -13-33.9771 172.066   9
  -2   0 -14 13652.8 721.124   9
  -2   0 -15-118.535 158.296   9
  -2   0 -16 173.526 124.420   6
  -2   0 -17-69.9683 93.9362   6
  -2  -1  17-247.500 131.881  10
   2   1 -17 169.901 112.877   9
   2  -1 -16 4837.05 391.169   9
  -2  -1  16 4297.20 337.797  10
   2   1 -16 4690.10 392.100   9
   2  -1 -15 560.126 191.959   9
   2   1 -15 467.518 189.012   9
   2   1 -14 14490.9 730.592   9
   2  -1 -14 13045.5 700.649   9
   2  -1 -13 11453.6 660.202   9
   2   1 -13 12043.7 670.648   9
   2   1 -12 5260.30 446.832   9
  -2   1  12 5170.34 901.368   3
   2  -1 -12 5554.42 466.288   9
  -2  -1  12 4367.01 824.521   3
  -2  -1  11 35617.2 2383.05   3
  -2   1  11 33306.1 2217.07   3
   2   1 -11 33531.3 965.799   9
  -2   1  10 5687.96 985.326   3
  -2  -1  10 5687.40 1069.85   3
  -2   1   9 80231.2 3585.86   3
  -2  -1   9 82254.7 3759.54   3
  -2  -1   8 19913.1 1986.31   3
  -2   1   8 21183.8 1939.82   3
   2  -1  -7 187570. 3015.58   2
  -2  -1   7 199472. 6128.60   3
  -2  -1   6-448.201 575.423   3
  -2   1   6-179.249 514.491   3
  -2  -1   5 83825.9 2925.92   3
   2  -1  -5 81624.5 1535.83   2
  -2   1   4 479.186 265.889   3
  -2  -1   4 223.141 243.742   3
   2  -1  -3 1303.78 147.485   2
  -2  -1   3 1048.12 233.374   3
  -2   1   3 1105.38 239.400   3
  -2  -1   2 19274.7 667.907   3
  -2  -1   2 20209.7 588.753   4
  -2   1   2 20425.8 692.413   3
  -2  -1   1 30151.7 704.798   4
  -2  -1   1 30908.7 487.252   2
  -2  -1   1 30567.2 648.108   1
  -2  -1   0 7476.95 365.539   1
  -2  -1   0 6170.18 292.403   2
  -2   1  -1 20635.8 658.924   2
  -2  -1  -1 18870.5 613.373   2
  -2   1  -2 87159.7 1525.35   2
  -2   1  -2 89823.0 1617.14   4
  -2  -1  -2 85388.6 1511.65   2
  -2   1  -3 87827.5 1704.72   4
  -2   1  -3 83472.6 1667.75   2
  -2  -1  -3 85521.4 1727.99   2
  -2   1  -4 12182.0 704.497   2
  -2  -1  -4 12689.0 746.030   2
  -2  -1  -5 79679.4 2050.23   2
  -2   1  -5 72917.7 1902.12   2
  -2  -1  -6 13690.7 945.457   2
  -2   1  -6 12482.3 878.852   2
  -2  -1  -7 139657. 3275.04   2
  -2   1  -7 131296. 3110.37   2
  -2  -1  -8-253.577 283.018   2
  -2   1  -8-141.829 222.474   2
  -2  -1  -9 95739.0 3117.69   2
  -2   1 -10 1387.18 251.245   9
  -2   1 -10 1402.91 221.508   8
  -2  -1 -10 615.238 340.017   2
  -2  -1 -10 1501.00 277.187   9
  -2   1 -11 59723.9 1453.15   9
  -2  -1 -11 58845.7 1480.28   9
  -2  -1 -11 56571.1 2737.99   2
  -2  -1 -12 2508.09 351.415   9
  -2   1 -12 2729.21 358.252   9
  -2   1 -13 19699.4 875.573   9
  -2  -1 -13 20676.2 887.741   9
  -2   1 -14 9981.85 615.390   9
  -2  -1 -14 10279.8 614.018   9
  -2  -1 -15 2297.04 301.220   9
  -2   1 -15 2271.82 300.789   9
  -2  -1 -16 8867.35 422.827   6
  -2   1 -16 9492.66 473.765   9
  -2  -1 -17 807.776 114.805   6
  -2   1 -17 781.518 129.784   6
  -2  -2  18 657.779 93.0788  10
  -2  -2  17 20939.3 621.462  10
   2   2 -17 20434.2 678.211   9
  -2  -2  16 132.658 131.044  10
   2   2 -16 132.688 170.641   9
   2   2 -15 43213.1 1239.83   9
   2  -2 -15 43212.1 1181.89   9
   2   2 -14 2306.65 327.019   9
   2  -2 -14 2117.71 301.839   9
   2   2 -13 31662.7 1062.00   9
   2  -2 -13 31420.4 1054.52   9
  -2   2  12 16787.3 1534.33   3
  -2  -2  12 17738.7 1663.30   3
   2   2 -12 19897.1 811.569   9
   2  -2 -12 21161.0 840.812   9
  -2   2  11 19706.6 1656.72   3
  -2  -2  11 21037.7 1820.50   3
   2  -2 -11 21444.4 797.120   9
   2   2 -11 20282.6 765.620   9
  -2  -2  10 19823.6 1799.08   3
  -2   2  10 19571.2 1655.26   3
  -2   2   9 16508.7 1543.48   3
   2  -2  -9 15208.8 1086.33   2
  -2  -2   9 16583.9 1647.60   3
  -2  -2   8 119377. 4382.63   3
  -2   2   8 121982. 4140.02   3
   2  -2  -7 5856.55 569.069   2
  -2  -2   7 6429.72 1020.14   3
  -2   2   7 7571.00 1086.96   3
   2  -2  -6 67440.9 1717.39   2
  -2  -2   6 70625.6 2905.05   3
  -2  -2   5 48434.8 1978.56   3
  -2   2   5 49725.7 2051.69   3
   2  -2  -5 47835.4 1288.52   2
  -2   2   4 19850.3 1042.41   3
   2  -2  -4 17851.0 704.007   2
  -2  -2   4 18657.4 966.220   3
  -2  -2   3 34261.3 633.290   4
  -2  -2   3 36045.7 1056.86   3
  -2   2   3 36989.1 1112.44   3
  -2  -2   2 18961.4 667.055   3
  -2  -2   2 18311.2 479.957   4
  -2  -2   2 18934.2 642.905   1
  -2   2   2 19073.3 699.073   3
  -2  -2   1 77715.3 1240.65   1
  -2  -2   1 79947.6 1129.76   4
  -2  -2   0 151887. 1866.87   1
  -2  -2   0 150666. 1786.87   2
  -2   2  -1 373315. 3154.66   4
  -2  -2  -1 373035. 3133.92   2
  -2   2  -2 11798.2 600.078   4
  -2  -2  -2 11955.0 634.528   2
  -2  -2  -3 103535. 2048.09   2
  -2   2  -3 104195. 1917.32   4
  -2  -2  -4 81869.0 1997.44   2
  -2   2  -4 80943.4 1770.68   4
  -2  -2  -5 99174.5 2403.47   2
  -2  -2  -6 77410.1 2314.11   2
  -2  -2  -7 8752.20 855.326   2
  -2  -2  -8 62071.7 2436.23   2
  -2  -2  -9 410.701 300.087   2
  -2   2 -10 15974.4 723.717   9
  -2  -2 -10 15987.9 1418.18   2
  -2   2 -10 16146.5 673.671   8
  -2  -2 -10 17653.7 799.407   9
  -2  -2 -11 19595.7 1607.22   2
  -2  -2 -11 21536.3 886.219   9
  -2   2 -11 20776.3 862.424   9
  -2   2 -12 9532.94 623.052   9
  -2  -2 -12 9584.78 619.452   9
  -2  -2 -13 15839.3 776.357   9
  -2   2 -13 15608.2 781.000   9
  -2  -2 -14 1404.29 263.559   9
  -2   2 -14 1450.30 277.379   9
  -2   2 -15 33192.3 992.287   9
  -2  -2 -15 30028.4 862.836   6
  -2   2 -16 161.752 125.560   9
  -2  -2 -16 46.8289 91.4645   6
  -2   2 -17 9333.96 361.433   6
  -2  -2 -17 8718.35 297.055   6
   2   3 -18 22172.2 533.705   9
  -2  -3  18 24339.8 495.017  10
   2   3 -17 745.493 174.744   9
  -2  -3  17 643.299 146.723  10
   2   3 -16 41294.2 1114.82   9
  -2  -3  16 40503.7 997.186  10
   2   3 -15 19.1465 183.636   9
   2  -3 -14 60739.8 1439.24   9
   2   3 -14 63826.5 1520.52   9
   2   3 -13 8267.28 565.115   9
   2  -3 -13 8377.70 555.786   9
   2   3 -12 32704.3 1056.99   9
  -2   3  12 27987.6 1914.87   3
  -2  -3  12 29947.8 2078.14   3
   2  -3 -12 34457.6 1071.38   9
   2  -3 -11 6077.09 447.714   9
  -2   3  11 5584.32 877.882   3
  -2  -3  11 5876.74 975.382   3
   2   3 -11 5510.80 415.649   9
  -2   3  10 15313.5 1398.40   3
  -2  -3  10 14099.7 1429.63   3
   2  -3  -9 14400.9 1054.24   2
  -2  -3   9 14367.3 1412.85   3
  -2   3   9 15643.3 1401.10   3
  -2  -3   8 20484.1 1633.82   3
   2  -3  -8 17537.7 1108.92   2
  -2   3   8 21071.4 1569.03   3
  -2  -3   7 4534.16 757.198   3
  -2   3   7 3795.27 692.212   3
   2  -3  -6 34510.3 1299.01   2
  -2  -3   6 37210.2 1825.87   3
  -2   3   6 39275.0 1887.14   3
   2  -3  -5 11710.2 715.961   2
  -2   3   5 12560.7 940.296   3
  -2  -3   5 11869.2 887.810   3
  -2   3   4 92352.3 2067.34   3
   2  -3  -4 94512.8 1761.19   2
  -2  -3   4 92356.6 2001.13   3
  -2  -3   3 8354.46 502.368   3
  -2   3   3 7956.45 526.141   3
  -2   3   2 562260. 3688.00   3
  -2  -3   2 559330. 3896.31   1
  -2  -3   2 559662. 3560.51   3
   2  -3  -1 80780.7 915.423   1
  -2  -3   1 89364.0 1538.94   1
   2  -3   0 666303. 2792.31   1
  -2  -3   0 680625. 4371.72   1
  -2   3  -1 24591.4 867.876   4
  -2  -3  -1 23170.5 910.657   2
  -2   3  -2 143738. 2109.35   4
  -2  -3  -2 142793. 2474.11   2
  -2  -3  -3 2677.12 394.802   2
  -2   3  -3 2815.92 333.720   4
  -2   3  -4 110478. 2051.00   4
  -2  -3  -4 111620. 2511.03   2
  -2  -3  -5 23210.7 1258.99   2
  -2  -3  -6 85438.6 2551.94   2
  -2  -3  -7 5946.78 744.042   2
  -2  -3  -8 2604.33 528.191   2
  -2  -3  -9 2063.67 539.776   2
  -2   3 -10 10864.7 604.466   9
  -2  -3 -10 11880.9 653.306   9
  -2  -3 -10 11943.4 1235.59   2
  -2   3 -10 11712.2 563.689   8
  -2  -3 -11 3165.32 368.861   9
  -2   3 -11 3344.69 368.703   9
  -2   3 -11 3008.13 334.183   8
  -2   3 -12 33970.5 1130.41   9
  -2  -3 -12 34308.5 1154.91   9
  -2  -3 -13 1363.59 263.631   9
  -2   3 -13 1804.01 302.372   9
  -2  -3 -14 49213.1 1159.83   6
  -2   3 -14 52053.9 1328.43   9
  -2   3 -15 1893.27 269.936   9
  -2  -3 -15 1669.77 219.322   6
  -2   3 -16 20625.1 671.313   9
  -2  -3 -16 19373.8 542.544   6
  -2   3 -17 181.845 81.8590   6
  -2  -4  18 95.8506 74.4483  10
   2   4 -18 131.572 75.7312   9
  -2  -4  17 26230.2 693.603  10
   2   4 -17 25463.2 733.697   9
   2   4 -16-16.4160 150.692   9
  -2  -4  16-8.62916 133.940  10
   2   4 -15 36676.6 1114.38   9
   2   4 -14 994.997 255.955   9
   2  -4 -13 44655.9 1239.14   9
   2   4 -13 44286.3 1261.46   9
   2   4 -12 496.752 191.209   9
   2  -4 -12 534.138 204.382   9
  -2   4  11 17329.3 1447.63   3
   2   4 -11 19797.4 755.183   9
   2  -4 -11 21448.5 828.444   9
  -2  -4  11 20051.6 1628.68   3
  -2   4  10 16723.8 1397.72   3
  -2  -4  10 16802.2 1464.58   3
   2  -4  -9 20397.8 1295.04   2
  -2   4   9 20357.7 1488.09   3
  -2  -4   9 22663.2 1630.90   3
  -2   4   8 17299.5 1322.58   3
  -2  -4   8 16411.1 1317.57   3
   2  -4  -8 17445.7 1137.99   2
  -2  -4   7 7847.01 849.363   3
  -2   4   7 7380.01 853.103   3
   2  -4  -7 7131.76 681.018   2
   2  -4  -6 17570.3 972.831   2
  -2   4   6 16941.9 1129.43   3
  -2  -4   6 16022.7 1074.03   3
   2  -4  -5 95556.5 2089.85   2
  -2   4   5 92426.6 2325.35   3
  -2  -4   5 92355.0 2184.65   3
  -2   4   4 10374.0 678.209   3
  -2  -4   4 10478.7 635.628   3
  -2   4   3 523385. 3997.92   3
  -2  -4   3 513419. 3718.37   3
  -2  -4   2 5979.92 481.317   1
  -2  -4   2 6492.26 390.861   3
  -2   4   2 6981.29 424.695   3
  -2  -4   1 440906. 3864.61   1
   2  -4  -1 429714. 2747.10   1
  -2  -4   0 32125.6 1068.23   1
   2  -4   0 32391.8 758.202   1
  -2  -4  -1 34034.5 1198.91   1
  -2   4  -1 36684.7 1135.06   4
  -2   4  -2 67973.5 1515.06   4
  -2  -4  -2 67676.8 1838.78   2
  -2  -4  -3 117200. 2559.55   2
  -2   4  -3 110951. 1991.16   4
  -2   4  -4 14360.2 766.230   4
  -2  -4  -4 14332.2 960.131   2
  -2  -4  -5 125101. 3059.88   2
  -2  -4  -6 1580.89 400.480   2
  -2  -4  -7 2726.63 553.635   2
  -2  -4  -8 19298.6 1454.54   2
  -2  -4  -9 19643.9 1519.95   2
  -2  -4 -10 20949.2 846.802   9
  -2   4 -10 20943.3 774.980   8
  -2   4 -10 19890.2 788.044   9
  -2  -4 -10 22539.7 1698.42   2
  -2   4 -11 51533.3 1233.07   8
  -2  -4 -11 50129.7 1385.65   9
  -2   4 -11 51508.1 1328.54   9
  -2   4 -12 6323.15 507.782   9
  -2  -4 -13 55749.2 1256.37   6
  -2   4 -13 56707.1 1429.47   9
  -2  -4 -14 248.361 139.399   6
  -2   4 -14 395.214 192.164   9
  -2  -4 -15 15920.5 555.129   6
  -2   4 -15 17737.3 705.151   9
  -2   4 -16 12.7736 97.9294   9
  -2   4 -17 12386.7 382.358   6
   2   5 -17 1012.28 165.983   9
  -2  -5  17 1045.76 165.215  10
  -2  -5  16 17349.5 652.154  10
   2   5 -16 18176.7 713.520   9
   2   5 -15 671.093 212.407   9
   2   5 -14 6617.24 508.434   9
   2   5 -13 30625.7 1036.50   9
   2   5 -12 25621.9 913.587   9
   2   5 -11 50327.5 1222.40   9
  -2   5  11 48694.1 2324.30   3
   2   5 -10 13356.6 584.093   9
  -2   5  10 13038.7 1181.77   3
  -2  -5  10 11942.7 1150.22   3
   2  -5  -9 87083.9 2696.57   2
  -2   5   9 83395.7 2850.35   3
  -2  -5   9 78435.9 2760.76   3
  -2   5   8 1932.78 465.034   3
   2  -5  -8 2495.45 473.964   2
  -2  -5   8 2475.10 491.645   3
  -2   5   7 66836.9 2281.49   3
  -2  -5   7 65440.1 2157.23   3
   2  -5  -7 66270.1 2102.72   2
  -2  -5   6 2118.41 365.957   3
  -2   5   6 2407.25 419.036   3
   2  -5  -6 1997.12 369.206   2
  -2  -5   5 107110. 2170.28   3
   2  -5  -5 114542. 2455.64   2
  -2   5   5 109315. 2364.06   3
  -2   5   4 153363. 2424.99   3
  -2  -5   4 153513. 2259.04   3
  -2  -5   3 155982. 2646.14   1
  -2   5   3 149848. 2103.48   3
  -2  -5   3 150040. 1969.90   3
  -2  -5   2 283342. 3583.59   1
   2  -5  -1 21544.6 745.154   1
  -2  -5   1 22552.3 984.610   1
  -2  -5   0 15396.7 848.446   1
   2  -5   0 16895.8 663.201   1
   2  -5   1 52108.6 1184.58   1
  -2   5  -1 52106.2 1451.66   4
  -2  -5  -1 52884.8 1586.15   1
  -2  -5  -2 62043.4 1898.64   2
  -2   5  -2 59867.7 1480.02   4
  -2   5  -3 31664.5 1084.78   4
  -2  -5  -3 34167.9 1524.67   2
  -2   5  -4 8177.76 578.807   4
  -2  -5  -4 7222.70 790.700   2
  -2  -5  -5 10660.8 962.817   2
  -2  -5  -6 336.047 277.673   2
  -2  -5  -7 116170. 3430.11   2
  -2  -5  -8 1280.54 439.594   2
  -2   5  -9 28373.3 863.953   8
  -2   5  -9 26678.1 850.788   9
  -2   5 -10 18970.0 736.875   8
  -2   5 -10 16891.6 736.642   9
  -2  -5 -10 17753.4 1530.49   2
  -2  -5 -11 26484.8 859.783   6
  -2   5 -11 26182.7 884.294   8
  -2   5 -11 24290.4 940.636   9
  -2  -5 -12 56380.2 1248.08   6
  -2   5 -12 58127.8 1323.08   8
  -2   5 -12 54472.4 1415.08   9
  -2  -5 -13 30472.8 888.479   6
  -2   5 -13 30819.6 1041.33   9
  -2   5 -14 6848.71 472.901   9
  -2  -5 -14 6078.75 371.460   6
  -2   5 -15 4155.48 338.334   9
  -2   5 -16 10265.6 431.225   9
  -2  -6  17 2768.52 224.413  10
   2   6 -17 2885.37 228.821   9
  -2  -6  16 1337.44 210.028  10
   2   6 -16 1303.49 202.322   9
   2   6 -15 2481.97 295.452   9
   2   6 -14 1983.08 297.450   9
   2   6 -13 389.229 187.650   9
   2   6 -12 33554.7 1038.22   9
   2   6 -11 12366.6 613.730   9
  -2   6  11 11518.5 1098.78   3
   2   6 -10 139751. 1887.53   9
  -2   6  10 134312. 3634.02   3
  -2   6   9 84.8814 208.023   3
  -2  -6   9 80.1934 206.142   3
   2  -6  -9-247.905 206.687   2
  -2   6   8 124357. 3154.75   3
  -2  -6   8 115003. 2904.26   3
   2  -6  -8 121335. 3103.18   2
  -2  -6   7 4998.00 570.899   3
   2  -6  -7 6109.53 679.231   2
  -2   6   7 6655.97 698.267   3
  -2  -6   6 123389. 2458.24   3
  -2   6   6 125886. 2677.46   3
  -2   6   5 23072.8 1034.91   3
   2  -6  -5 24263.8 1202.84   2
  -2  -6   5 24254.4 969.394   3
  -2  -6   4 96643.0 1710.07   3
  -2   6   4 95797.8 1856.93   3
  -2  -6   3 179051. 3048.79   1
  -2   6   3 161294. 2108.41   3
  -2  -6   2 71551.6 1935.01   1
   2  -6  -1 1997.60 292.512   1
  -2  -6   1 2368.65 402.646   1
   2  -6   0 102.223 124.764   1
  -2  -6   0-116.345 169.548   1
  -2  -6  -1 299.452 210.139   1
  -2   6  -1 325.476 186.098   4
   2  -6   1 313.529 142.041   1
  -2   6  -2 22344.8 947.789   4
   2  -6   2 23374.4 948.372   1
  -2  -6  -3 328.388 241.382   2
  -2   6  -3 267.676 126.018   4
  -2   6  -4 8103.41 578.187   4
  -2  -6  -4 9032.06 882.019   2
  -2  -6  -5 7275.67 822.303   2
  -2  -6  -6 136579. 3623.87   2
  -2  -6  -7 917.791 390.047   2
  -2  -6  -8 95751.6 3382.57   2
  -2  -6  -9 4409.45 782.565   2
  -2   6  -9 4134.46 357.846   8
  -2   6  -9 3942.06 351.130   9
  -2   6 -10 56846.3 1299.90   8
  -2   6 -10 54866.2 1299.14   9
  -2   6 -11 6403.11 466.237   8
  -2   6 -11 6546.46 495.975   9
  -2   6 -12 17941.6 744.837   8
  -2   6 -12 16329.5 772.062   9
  -2   6 -13 2191.81 306.000   9
  -2   6 -14 13863.8 639.050   9
  -2   6 -15 690.934 170.458   9
  -2   6 -16 65.0880 78.6605   9
  -2  -7  17-88.9389 98.0014  10
   2   7 -17-91.7119 99.9401   9
   2   7 -16 2668.67 259.658   9
  -2  -7  16 3008.23 271.814  10
   2   7 -15 974.418 208.010   9
  -2  -7  15 1313.08 225.226  10
   2   7 -14 5427.79 448.788   9
   2   7 -13 3585.89 377.920   9
   2   7 -12 8071.93 531.036   9
   2   7 -11 22843.2 841.754   9
   2   7 -10 28080.7 882.157   9
   2   7  -9 73005.9 1315.02   9
   2  -7  -9 72933.9 2564.80   2
   2  -7  -8 2105.73 428.391   2
   2  -7  -7 103498. 2867.48   2
  -2  -7   6 848.140 338.167   1
   2  -7  -6 105.477 195.933   2
  -2  -7   5 12003.0 979.119   1
   2  -7  -5 11802.8 907.911   2
  -2  -7   4 316.792 222.483   1
  -2  -7   3 43299.2 1687.59   1
  -2  -7   2 25134.3 1244.84   1
   2  -7  -1 4286.03 451.156   1
  -2  -7   1 3969.37 535.515   1
   2  -7   0 17335.8 860.582   1
  -2  -7   0 17413.2 1065.15   1
  -2   7  -1 1124.86 270.412   4
   2  -7   1 1414.41 276.270   1
  -2  -7  -1 1301.07 341.543   1
   2  -7   2 41804.1 1367.05   1
  -2   7  -2 37491.8 1277.50   4
   2  -7   3 83234.7 2013.77   1
  -2   7  -3 79248.6 1775.31   4
  -2  -7  -3 83226.4 2632.69   2
  -2  -7  -4 520.746 278.135   2
  -2  -7  -5 56442.0 2358.40   2
  -2  -7  -6 17542.0 1368.14   2
  -2  -7  -7 42544.9 2215.17   2
  -2   7  -8 3905.24 331.266   8
  -2  -7  -8 3808.06 727.438   2
  -2   7  -8 2979.02 282.398   9
  -2  -7  -9 76597.9 3120.57   2
  -2   7  -9 73659.2 1394.83   8
  -2   7 -10 10526.5 573.317   8
  -2   7 -10 9388.50 559.352   9
  -2   7 -11 25106.1 915.414   9
  -2   7 -11 24599.7 869.566   8
  -2   7 -12 2624.77 333.121   9
  -2   7 -12 3088.95 315.720   8
  -2   7 -13 15515.0 693.786   9
  -2   7 -14 3637.72 331.227   9
  -2   7 -15 337.690 122.462   9
  -2   7 -16 5787.84 259.137   6
  -2   7 -16 6411.59 278.748   9
  -2  -8  17 7732.18 276.267  10
  -2  -8  16-81.0424 120.533  10
   2   8 -16-117.117 107.202   9
   2   8 -15 24634.1 788.679   9
  -2  -8  15 24885.8 762.220  10
   2   8 -14 538.051 184.099   9
   2   8 -13 19488.6 793.137   9
   2   8 -12 14881.1 693.957   9
   2   8 -11 40249.0 1097.50   9
   2   8 -10 20794.4 768.286   9
  -2  -8   9 16946.5 1423.08   1
   2   8  -9 17504.8 679.591   9
   2   8  -8 8695.66 474.382   9
  -2  -8   8 9454.89 1047.15   1
   2  -8  -8 8896.86 947.963   2
   2  -8  -7 2983.80 538.200   2
  -2  -8   7 3465.91 620.265   1
   2  -8  -6 4636.22 648.774   2
  -2  -8   6 4840.20 697.754   1
  -2  -8   5 343.741 272.056   1
  -2  -8   4 3262.56 527.729   1
  -2  -8   3 12201.0 966.170   1
  -2  -8   2 42625.1 1769.27   1
  -2  -8   1 63305.2 2145.41   1
   2  -8  -1 62943.6 1805.19   1
  -2  -8   0-11.6695 245.067   1
   2  -8   0 29.1925 209.892   1
  -2  -8  -1 89451.5 2586.27   1
   2  -8   1 88395.9 2149.64   1
  -2   8  -2 3033.25 386.957   4
   2  -8   2 4222.28 498.729   1
   2  -8   3 70256.8 2005.82   1
  -2  -8  -3 70618.7 2533.24   2
  -2  -8  -4 51271.8 2226.38   2
   2  -8   4 50875.8 1796.31   1
  -2  -8  -5 2626.28 561.960   2
  -2  -8  -6 45443.2 2254.91   2
  -2   8  -7 6816.04 426.615   8
  -2   8  -7 5958.70 382.934   9
  -2  -8  -7 7526.86 966.590   2
  -2   8  -8 13428.7 597.715   8
  -2  -8  -8 13314.8 1310.10   2
  -2   8  -8 11907.0 574.618   9
  -2   8  -9 174.298 142.016   8
  -2   8  -9-124.753 132.841   9
  -2   8 -10 17041.8 737.601   9
  -2   8 -10 18226.7 714.756   8
  -2   8 -11 11478.0 611.915   9
  -2   8 -11 12555.9 591.335   8
  -2   8 -12 12461.7 587.056   8
  -2   8 -12 12611.8 644.404   9
  -2   8 -13 4345.59 374.267   9
  -2   8 -14 14593.3 585.345   9
  -2   8 -15 7738.74 365.780   9
   2   9 -16 31425.4 697.410   9
  -2  -9  16 31493.0 633.360  10
   2   9 -15 48.6698 113.570   9
  -2  -9  15 89.4031 118.118  10
  -2  -9  14 25405.9 793.453  10
   2   9 -14 25742.1 837.241   9
   2   9 -13 2366.33 286.517   9
   2   9 -12 26457.3 914.182   9
   2   9 -11 6200.74 456.746   9
   2   9 -10 29047.3 930.482   9
   2   9  -9 9228.36 519.027   9
   2  -9  -8 643.378 282.420   2
  -2  -9   8 550.606 308.686   1
   2   9  -8 131.746 131.266   9
  -2  -9   7 266.749 278.130   1
   2  -9  -7-228.906 205.857   2
   2   9  -7 118.217 136.914   9
  -2  -9   6 5108.50 770.627   1
   2  -9  -6 5382.23 740.513   2
  -2  -9   5 1030.62 368.129   1
   2  -9  -5 881.538 341.158   2
  -2  -9   4 9109.70 924.681   1
  -2  -9   3 3295.33 556.342   1
  -2  -9   2 65052.7 2363.13   1
  -2  -9   1 34579.5 1715.93   1
   2  -9  -1 33764.5 1423.77   1
   2  -9   0 49863.6 1754.90   1
  -2  -9   0 53398.2 2144.50   1
   2  -9   1 106.097 157.880   1
  -2  -9  -1 300.388 255.835   1
   2  -9   2 117930. 2744.39   1
   2  -9   3 2794.08 458.854   1
  -2  -9  -3 2678.81 549.196   2
   2  -9   4 56920.1 2007.47   1
  -2  -9  -4 56120.1 2444.51   2
   2  -9   5 10663.6 920.921   1
  -2  -9  -5 10218.6 1086.01   2
   2  -9   6 840.735 333.036   1
  -2   9  -6 1180.72 189.220   9
  -2  -9  -6 1117.10 411.702   2
  -2   9  -6 1059.57 192.356   8
  -2   9  -7 6641.42 418.775   9
   2  -9   7 7742.17 860.934   1
  -2  -9  -7 7709.90 981.094   2
  -2   9  -7 7662.98 467.937   8
  -2   9  -8-44.3285 127.596   9
  -2   9  -8 17.2296 119.985   8
  -2   9  -9 2216.16 278.837   8
  -2   9  -9 2003.93 267.690   9
  -2   9 -10-42.1456 147.617   9
  -2   9 -10 298.882 139.440   8
  -2   9 -11 1377.79 220.529   8
  -2   9 -11 1161.48 235.734   9
  -2   9 -12 17096.7 724.233   9
  -2   9 -12 17171.2 624.910   8
  -2   9 -13 6721.36 432.201   9
  -2   9 -14 18329.8 606.165   9
  -2   9 -15 4522.81 243.973   9
  -2 -10  15 29292.2 648.066  10
   2  10 -15 32167.1 766.585   9
  -2 -10  14 249.828 126.530  10
   2  10 -14 14.8247 119.116   9
  -2 -10  13 24779.1 777.478  10
   2  10 -13 24982.5 818.132   9
   2  10 -12 543.477 190.185   9
   2  10 -11 26302.3 887.545   9
   2  10 -10 162.442 151.673   9
   2  10  -9 464.112 172.818   9
   2  10  -8-93.3158 140.103   9
   2  10  -7 136.429 134.998   9
   2 -10  -7-27.5944 257.193   2
  -2 -10   7-398.741 294.911   1
  -2 -10   6 4528.88 772.170   1
   2  10  -6 4219.21 342.174   9
   2 -10  -6 4782.38 757.328   2
  -2 -10   5 5835.27 805.265   1
   2 -10  -5 5334.56 744.578   2
  -2 -10   5 5825.94 353.603   5
   2  10  -5 5080.18 361.122   9
  -2 -10   4 1933.54 504.051   1
  -2 -10   3 42367.6 2029.62   1
  -2 -10   2 1952.85 491.709   1
  -2 -10   1 54695.2 2325.23   1
  -2 -10   0 8878.84 963.387   1
   2 -10   2-494.967 243.619   1
   2 -10   3 70731.1 2348.50   1
  -2 -10  -3 68356.6 2781.13   2
  -2 -10  -4 603.917 327.046   2
   2 -10   4 370.864 248.886   1
  -2  10  -5 21108.0 738.483   8
  -2  10  -5 18361.8 642.172   9
   2 -10   5 22429.9 1404.57   1
  -2 -10  -5 22725.5 1679.36   2
  -2  10  -6 235.092 136.752   9
  -2  10  -6-32.4448 159.201   8
  -2 -10  -6-224.253 303.093   2
  -2  10  -7 1018.38 218.676   8
  -2  10  -7 772.739 175.455   9
  -2  10  -8 829.562 182.915   8
  -2  10  -8 727.696 174.559   9
  -2  10  -9 19.2528 116.647   9
  -2  10  -9 35.9450 110.385   8
  -2  10 -10 3414.56 316.472   8
  -2  10 -10 2845.33 308.517   9
  -2  10 -11 4058.58 361.845   9
  -2  10 -11 3946.87 318.619   8
  -2  10 -12 106.052 124.198   9
  -2  10 -12 248.949 120.338   8
  -2  10 -13 23946.4 726.368   9
  -2  10 -14 1152.63 159.823   9
   2  11 -15 906.876 136.567   9
  -2 -11  14 13123.2 433.933  10
   2  11 -14 14950.5 555.065   9
  -2 -11  13 1929.54 212.696  10
   2  11 -13 1860.22 244.848   9
   2  11 -12 12561.9 587.093   9
  -2 -11  12 12418.0 535.317  10
  -2 -11  11 5564.49 380.752  10
   2  11 -11 5649.09 416.002   9
  -2 -11  10 3306.47 303.461  10
   2  11 -10 3409.84 347.570   9
   2  11  -9 1719.42 253.664   9
   2  11  -8 17.9288 120.543   9
   2  11  -7 30501.2 913.473   9
   2 -11  -6 1171.67 410.013   2
  -2 -11   6 2181.06 554.992   1
   2  11  -6 1750.42 259.789   9
   2 -11  -5 17236.1 1405.95   2
  -2 -11   5 18042.2 1462.44   1
   2  11  -5 15908.7 658.493   9
  -2 -11   4 18452.0 641.382   5
  -2 -11   4 17856.7 1459.57   1
  -2 -11   3 7662.64 418.213   5
  -2 -11   3 8281.35 983.069   1
  -2 -11   2 28261.4 1755.10   1
  -2 -11   2 24624.9 743.696   5
  -2 -11   1-7.80858 157.326   5
  -2 -11   1 470.946 337.596   1
  -2 -11   0 43133.7 991.000   5
  -2 -11   0 49701.1 2315.11   1
  -2 -11  -2 35834.3 2049.19   2
  -2 -11  -3 1745.85 500.240   2
  -2 -11  -4 17134.3 1494.41   2
  -2  11  -4 19534.5 740.225   8
  -2  11  -4 16781.4 628.279   9
  -2  11  -5 11003.3 562.455   8
  -2  11  -5 9486.58 490.855   9
  -2 -11  -5 10171.7 1155.60   2
  -2  11  -6 3894.92 355.065   8
  -2  11  -6 3367.03 311.345   9
  -2  11  -7 8130.94 477.441   9
  -2  11  -7 9151.47 506.273   8
  -2  11  -8 212.361 150.704   9
  -2  11  -8 80.2169 123.919   8
  -2  11  -9 16511.8 681.670   9
  -2  11  -9 17656.1 663.407   8
  -2  11 -10 2901.48 276.995   8
  -2  11 -10 2514.83 283.200   9
  -2  11 -11 6947.47 378.179   8
  -2  11 -11 7472.76 457.178   9
  -2  11 -12 7758.55 433.736   9
  -2  11 -13 5035.24 306.830   9
   2  12 -14 4759.24 288.754   9
   2  12 -13 6044.36 369.108   9
   2  12 -12 9584.04 493.703   9
   2  12 -11 643.884 173.855   9
   2  12 -10 12332.5 599.493   9
   2  12  -9 228.783 144.809   9
   2  12  -8 36822.4 1025.53   9
   2  12  -7 755.042 194.306   9
   2  12  -6 37905.0 1049.88   9
   2  12  -5 4258.98 374.765   9
  -2 -12   4 15903.6 1403.89   1
   2  12  -4 15530.3 672.279   9
  -2 -12   4 15701.5 627.082   5
  -2 -12   3 3563.16 320.950   5
  -2 -12   3 3609.45 703.620   1
  -2 -12   2 8293.59 1035.19   1
  -2 -12   2 8726.97 470.455   5
  -2 -12   1 29792.0 851.187   5
  -2 -12   1 27193.5 1837.75   1
  -2 -12   0-257.464 183.738   5
  -2 -12  -1 11335.3 569.849   5
  -2 -12  -2 681.237 340.452   2
  -2  12  -3 5815.27 386.692   9
  -2 -12  -3 7191.89 984.194   2
  -2  12  -4 11796.9 538.665   9
  -2  12  -4 13384.3 642.158   8
  -2  12  -5 586.882 161.694   9
  -2  12  -5 737.797 187.716   8
  -2  12  -6 21001.6 738.126   9
  -2  12  -6 22094.2 791.783   8
  -2  12  -7 433.060 156.771   9
  -2  12  -7 368.755 142.497   8
  -2  12  -8 24894.1 785.340   8
  -2  12  -8 21375.3 771.472   9
  -2  12  -9 890.781 173.034   8
  -2  12  -9 916.462 192.525   9
  -2  12 -10 23944.7 695.979   8
  -2  12 -10 22993.9 764.461   9
  -2  12 -11 839.799 145.764   8
  -2  12 -11 1154.90 204.457   9
  -2  12 -12 19631.4 597.862   9
   2  13 -13 6531.69 352.300   9
   2  13 -12 30.7305 103.045   9
   2  13 -11 10722.5 519.476   9
   2  13 -10 189.211 131.567   9
   2  13  -9 17976.2 722.038   9
   2  13  -8 31.3559 155.302   9
   2  13  -7 42667.2 1115.99   9
   2  13  -6-100.855 167.130   9
   2  13  -5 32638.6 987.775   9
   2  13  -4-142.781 189.931   9
  -2 -13   4-4.28934 134.930   5
  -2 -13   3 8768.33 499.209   5
  -2 -13   2 214.926 147.706   5
  -2 -13   1 3871.19 348.354   5
  -2 -13   0 479.302 187.650   5
  -2 -13  -1 1218.53 236.310   5
  -2 -13  -2 133.246 157.888   5
  -2  13  -3 7660.28 511.002   8
  -2  13  -3 6983.47 428.879   9
  -2  13  -4 173.205 177.249   8
  -2  13  -4 457.442 151.965   9
  -2  13  -5 21882.9 805.919   8
  -2  13  -5 19870.1 711.965   9
  -2  13  -6 217.966 135.423   9
  -2  13  -6-54.9979 134.472   8
  -2  13  -7 11585.8 548.443   9
  -2  13  -7 13160.7 578.535   8
  -2  13  -8 991.929 179.323   8
  -2  13  -8 842.705 179.512   9
  -2  13  -9 23750.1 683.088   8
  -2  13  -9 22731.2 737.356   9
  -2  13 -10 903.737 168.949   9
  -2  13 -10 718.450 134.315   8
  -2  13 -11 19904.2 591.764   9
   2  14 -12 6228.16 340.002   9
   2  14 -11 2725.71 256.770   9
   2  14 -10 15283.3 604.081   9
   2  14  -9 794.973 192.575   9
   2  14  -8 11053.2 559.670   9
   2  14  -7 1833.80 267.731   9
   2  14  -6 29587.7 945.743   9
   2  14  -5 2946.54 331.579   9
   2  14  -4 16791.8 751.486   9
  -2 -14   3 3692.44 346.933   5
   2  14  -3 3775.06 381.512   9
  -2 -14   2 1670.76 246.730   5
  -2 -14   1 3235.27 321.107   5
  -2 -14   0-301.398 160.751   5
  -2 -14  -1 5981.68 422.247   5
  -2  14  -2 2060.46 284.974   8
  -2 -14  -2 2272.28 294.180   5
  -2  14  -3 9849.02 565.187   8
  -2 -14  -3 11096.4 561.389   5
  -2  14  -4 9856.39 495.472   9
  -2 -14  -4 10405.2 587.525   5
  -2  14  -5 5376.38 375.050   9
  -2  14  -5 6309.07 431.483   8
  -2  14  -6 3154.06 290.640   9
  -2  14  -6 3292.15 303.812   8
  -2  14  -7 1072.72 182.960   9
  -2  14  -7 853.707 156.271   8
  -2  14  -8 16851.1 605.799   9
  -2  14  -8 17628.3 575.510   8
  -2  14  -9 30.5108 103.421   9
  -2  14 -10 10445.5 410.034   9
   2  15 -11 5363.68 304.824   9
   2  15 -10 1846.12 211.956   9
   2  15  -9 2672.86 264.841   9
   2  15  -8-69.0985 136.114   9
   2  15  -7 10237.8 542.006   9
   2  15  -6 3851.61 352.287   9
   2  15  -5 7531.94 498.339   9
   2  15  -4 8365.34 529.725   9
   2  15  -3 999.418 227.017   9
  -2 -15   3 1398.72 232.658   5
   2  15  -2 12990.4 675.280   9
  -2 -15   2 13348.7 597.292   5
  -2 -15   1 23.2002 129.866   5
  -2 -15   0 16458.7 649.777   5
  -2 -15  -1 34.5380 166.891   5
  -2  15  -2 15613.0 693.302   8
  -2 -15  -2 17318.2 665.957   5
  -2  15  -3-156.180 175.754   8
  -2 -15  -3 248.428 152.060   5
  -2  15  -4 5356.97 389.561   8
  -2 -15  -4 6180.21 411.355   5
  -2  15  -5 1921.77 226.502   8
  -2 -15  -5 2101.22 259.168   5
  -2 -15  -6 1456.45 223.766   5
  -2 -15  -7 5363.29 357.096   5
  -2 -15  -8-167.391 144.852   5
  -2 -15  -9 3372.87 251.337   5
  -2 -15 -10 1871.38 169.512   5
   2  16 -10 542.262 118.275   9
   2  16  -9 372.875 118.083   9
   2  16  -8 438.470 134.280   9
   2  16  -7 335.490 137.532   9
   2  16  -6 10.6806 134.067   9
   2  16  -5 5806.31 415.665   9
   2  16  -4 1142.33 222.147   9
   2  16  -3 13407.9 623.522   9
  -2 -16   2 891.801 179.553   5
   2  16  -2 776.624 198.697   9
   2  16  -1 20119.3 763.672   9
  -2 -16   1 16947.0 635.439   5
  -2 -16   0-124.339 141.222   5
  -2  16  -1 15274.9 640.763   8
  -2 -16  -1 15012.9 589.266   5
  -2  16  -2 450.486 151.252   8
  -2 -16  -2 276.928 139.965   5
  -2 -16  -3 4640.25 345.419   5
  -2  16  -3 5271.66 362.365   8
  -2 -16  -4 517.413 158.852   5
  -2 -16  -5 5255.78 339.355   5
  -2 -16  -6 199.125 116.797   5
  -2 -16  -7 208.091 105.848   5
  -2 -16  -8-98.9337 91.2617   5
  -2 -16  -9 1876.81 154.147   5
   2  17  -8 16.7116 77.4230   9
   2  17  -7 2091.01 208.032   9
   2  17  -6 1215.64 181.777   9
   2  17  -5 1864.75 224.199   9
   2  17  -4 7691.58 429.275   9
   2  17  -3 6719.21 402.035   9
   2  17  -2 9194.95 474.151   9
  -2  17   1-91.8355 124.096   8
   2  17  -1-241.170 147.246   9
  -2 -17   0 12512.5 480.865   5
  -2  17   0 11203.9 484.223   8
   2  17   0 13008.2 559.631   9
  -2 -17  -1-128.008 117.379   5
  -2 -17  -2 5429.98 315.290   5
  -2 -17  -3 535.189 135.235   5
  -2 -17  -4 9580.26 392.226   5
  -2 -17  -5 686.214 129.996   5
  -2 -17  -6 3522.30 218.126   5
  -2 -17  -7 1719.46 148.366   5
   2  18  -6 4465.30 247.671   9
   2  18  -5 983.024 143.705   9
   2  18  -4 3375.12 244.668   9
   2  18  -3 1306.71 168.659   9
   2  18  -2 4197.22 281.898   9
   2  18  -1 5281.40 310.909   9
   2  18   1 5679.34 307.803   9
   2  18   2 3174.16 229.555   9
  -2 -18  -2 2824.40 196.237   5
   2  18   3 10102.9 367.582   9
  -2 -18  -3 9293.10 325.142   5
   2  18   4 1950.85 164.307   9
  -2 -18  -4 1585.92 144.257   5
   2  18   5 432.029 85.8105   9
  -2 -18  -5 354.982 81.8330   5
   2  19  -2 269.440 78.1009   9
   2  19  -1 77.6159 61.7161   9
   2  19   0 186.133 70.0161   9
   2  19   1 786.513 98.3445   9
   3   0 -16 32853.8 921.708   9
  -3   0  16 33432.0 846.084  10
  -3   0  15 132.570 142.083  10
   3   0 -15-46.2002 134.058   9
   3   0 -14 9492.32 582.921   9
  -3   0  14 8950.12 505.626  10
   3   0 -13-45.2643 179.821   9
   3   0 -12 46.3263 138.358   9
  -3   0  11 110.245 343.547   3
  -3   0  10 11722.3 1497.19   3
  -3   0   9-446.109 486.564   3
  -3   0   8 27198.8 2268.96   3
  -3   0   7-723.360 531.420   3
  -3   0   6 194176. 4772.18   3
  -3   0   5 178.605 245.728   3
  -3   0   4 109348. 2364.35   3
  -3   0   3-35.6138 138.639   3
  -3   0   2 80289.3 1619.13   3
  -3   0   2 78730.8 960.058   1
  -3   0   1 92.0066 133.680   4
  -3   0   0 230099. 1985.18   2
  -3   0  -1-10.2253 97.3079   2
  -3   0  -2 17049.5 749.943   2
  -3   0  -2 17768.5 856.520   4
  -3   0  -3-6.92180 137.022   2
  -3   0  -3 93.9164 159.734   4
  -3   0  -4 221.577 165.488   2
  -3   0  -6 202.405 218.636   2
  -3   0  -7-268.066 224.351   2
  -3   0  -8 34839.3 1832.83   2
  -3   0  -9 140.701 341.029   2
  -3   0 -10 84200.0 1674.63   9
  -3   0 -11 54.2868 162.567   9
  -3   0 -12 17817.9 810.176   9
  -3   0 -13 12.6989 164.710   9
  -3   0 -14 29453.7 958.988   9
  -3   0 -15 18.2869 116.173   6
  -3   0 -16 10608.1 435.661   6
  -3  -1  17 19330.7 572.296  10
   3   1 -17 17945.8 596.074   9
   3  -1 -16 4504.39 341.730   9
  -3  -1  16 4925.11 361.827  10
   3   1 -16 5163.27 389.774   9
   3  -1 -15 21494.1 805.189   9
   3   1 -15 22773.5 862.006   9
  -3  -1  15 20743.4 767.296  10
  -3   1  14 5462.80 395.366  10
   3  -1 -14 5679.35 460.844   9
   3   1 -14 6258.80 491.603   9
  -3  -1  14 5361.32 412.051  10
   3  -1 -13 161.997 148.208   9
  -3   1  13 200.372 151.674  10
   3   1 -13 159.156 172.614   9
   3  -1 -12 17013.0 751.556   9
   3   1 -12 17195.5 744.822   9
  -3   1  12 13929.8 1507.46   3
  -3  -1  12 14100.3 1550.46   3
  -3  -1  11 363.663 461.089   3
  -3   1  11 740.372 416.060   3
   3   1 -11 842.344 197.800   9
  -3   1  10 17590.3 1768.38   3
  -3  -1  10 18488.5 1875.90   3
  -3   1   9 31095.6 2347.57   3
  -3  -1   9 28895.3 2354.24   3
  -3   1   8 30704.2 2317.08   3
  -3  -1   8 20384.6 1956.69   3
  -3   1   7 103515. 3935.03   3
  -3  -1   7 69531.0 3302.34   3
  -3  -1   6 2538.68 612.710   3
   3  -1  -6 2211.86 241.815   2
  -3   1   6 3198.06 666.001   3
  -3   1   5 142834. 3255.90   3
  -3  -1   5 143833. 3226.77   3
  -3  -1   4 1537.45 327.697   3
  -3   1   4 1811.65 345.705   3
   3  -1  -4 1244.94 103.168   2
  -3  -1   3 38434.1 1223.39   3
  -3   1   3 39036.1 1229.05   3
  -3  -1   3 40828.1 1081.87   4
  -3   1   2 6144.52 476.346   3
  -3  -1   2 6208.67 350.419   1
  -3  -1   2 6030.50 454.005   3
  -3  -1   2 5925.38 420.028   4
  -3  -1   1 129143. 1153.22   2
  -3  -1   1 128835. 1605.65   1
  -3  -1   1 125428. 1843.52   4
  -3  -1   0 13414.3 499.804   2
  -3  -1   0 13686.2 657.318   4
  -3  -1  -1 91470.1 1549.40   2
  -3   1  -1 95117.2 1865.11   4
  -3  -1  -1 94807.8 1802.99   4
  -3  -1  -2 38011.5 1135.46   2
  -3   1  -2 39814.0 1172.92   2
  -3  -1  -2 37417.1 1227.66   4
  -3   1  -2 37641.7 1240.21   4
  -3  -1  -3 2975.85 370.961   2
  -3   1  -3 2950.75 369.960   2
  -3   1  -3 3026.74 391.952   4
  -3  -1  -4 35034.8 1341.77   2
  -3   1  -4 35041.3 1324.02   2
  -3   1  -5 173.277 144.931   2
  -3  -1  -5 264.151 193.138   2
  -3  -1  -6 28291.1 1442.23   2
  -3   1  -6 27013.1 1388.18   2
  -3  -1  -7 35434.9 1757.09   2
  -3   1  -7 35174.4 1708.50   2
  -3  -1  -8 20003.3 1411.36   2
  -3   1  -9 57542.6 1163.84   8
  -3  -1  -9 61206.2 2623.86   2
  -3   1 -10 3812.25 341.317   8
  -3  -1 -10 3693.11 373.296   9
  -3  -1 -10 2907.99 662.751   2
  -3   1 -10 4101.75 392.619   9
  -3  -1 -11 29499.3 1048.40   9
  -3   1 -11 28826.5 1018.90   9
  -3   1 -12 831.807 227.259   9
  -3  -1 -12 687.550 216.240   9
  -3   1 -13 28353.7 995.778   9
  -3  -1 -13 28888.5 1016.08   9
  -3   1 -14 319.653 164.333   9
  -3  -1 -14 56.1402 145.709   6
  -3   1 -15 14323.0 612.262   6
  -3  -1 -15 14435.4 594.570   6
  -3   1 -15 14711.1 608.610   9
  -3   1 -16 1114.51 167.210   6
  -3  -1 -16 1313.39 168.884   6
  -3  -2  18 3534.50 189.673  10
   3   2 -17 5165.28 333.391   9
  -3  -2  17 5471.39 329.797  10
   3   2 -16 9714.31 534.185   9
  -3  -2  16 10204.8 510.871  10
   3  -2 -15 18985.6 734.438   9
  -3  -2  15 20403.0 781.099  10
   3   2 -14 4242.84 413.462   9
   3  -2 -14 3860.69 362.555   9
   3   2 -13 45904.1 1263.87   9
   3  -2 -13 42476.1 1160.19   9
   3   2 -12-5.71048 159.265   9
  -3  -2  12-240.798 519.040   3
   3   2 -11 55744.0 1246.60   9
  -3   2  11 53789.2 2850.84   3
  -3  -2  11 55246.7 3063.90   3
  -3  -2  10 3890.22 858.115   3
  -3   2  10 4447.35 874.900   3
  -3   2   9 89775.8 3724.62   3
  -3  -2   9 87385.6 3846.19   3
  -3   2   8 39065.0 2412.81   3
  -3  -2   8 36059.3 2402.16   3
  -3   2   7 109105. 3734.43   3
  -3  -2   7 104798. 3696.13   3
  -3  -2   6 109204. 3224.23   3
  -3   2   6 108935. 3293.17   3
  -3   2   5 180.905 228.026   3
  -3  -2   5 263.327 224.273   3
   3  -2  -5 176.708 84.6976   2
  -3  -2   5 302.550 118.050   4
  -3  -2   4 34509.9 1264.50   3
  -3   2   4 34883.1 1339.46   3
  -3  -2   4 33631.7 858.998   4
   3  -2  -4 36398.3 838.202   2
  -3  -2   3 4912.78 382.258   1
  -3  -2   3 4944.55 449.749   3
  -3   2   3 6074.04 504.221   3
  -3  -2   3 5459.83 344.976   4
  -3  -2   2 79278.9 1424.07   1
  -3  -2   2 77128.8 977.427   2
  -3  -2   1 5418.37 388.142   1
  -3  -2   1 5304.07 308.144   2
  -3  -2   1 5817.46 401.581   4
  -3  -2   0 60300.3 1360.35   4
  -3   2   0 60339.4 1561.14   4
  -3  -2   0 59438.3 1186.70   2
  -3   2  -1 39387.3 1251.07   4
  -3  -2  -1 38253.4 1088.68   2
  -3  -2  -1 39734.9 1203.67   4
  -3   2  -2 846.135 230.393   4
  -3  -2  -2 717.031 199.560   2
  -3  -2  -3 116779. 2336.36   2
  -3   2  -3 119923. 2323.52   4
  -3   2  -4 922.729 256.652   4
  -3  -2  -4 208.989 173.302   2
  -3  -2  -5 167035. 3322.88   2
  -3  -2  -6 7226.39 762.565   2
  -3  -2  -7 78798.6 2681.85   2
  -3  -2  -8 33864.3 1892.40   2
  -3  -2  -9 34009.8 2004.02   2
  -3   2  -9 31685.9 883.711   8
  -3  -2  -9 34891.9 1037.90   9
  -3  -2 -10 72255.4 3054.19   2
  -3  -2 -10 68805.0 1553.63   9
  -3   2 -10 69716.4 1505.60   9
  -3   2 -10 67393.9 1356.71   8
  -3   2 -11 7527.46 532.159   9
  -3  -2 -11 8124.89 557.587   9
  -3   2 -12 16693.4 790.236   9
  -3  -2 -12 17349.1 821.481   9
  -3  -2 -13 226.364 148.942   9
  -3   2 -13 434.470 196.257   9
  -3  -2 -13 7.97081 163.617   6
  -3  -2 -14 8265.17 490.019   6
  -3   2 -14 8336.34 519.712   9
  -3   2 -15 5395.78 384.101   6
  -3   2 -15 5825.44 383.507   9
  -3  -2 -15 5450.22 361.900   6
  -3   2 -16 3640.63 265.223   6
  -3  -2 -16 3554.37 238.616   6
   3   3 -17 881.110 165.519   9
  -3  -3  17 1031.44 172.857  10
  -3  -3  16 11517.0 547.462  10
   3   3 -16 12013.1 585.676   9
   3   3 -15 129.458 156.917   9
  -3  -3  15 331.097 171.782  10
   3   3 -14 21745.1 877.470   9
   3   3 -13 4664.61 444.814   9
   3   3 -12 108754. 1861.50   9
   3   3 -11 383.209 163.405   9
  -3   3  11 242.766 264.347   3
  -3  -3  11 756.210 452.034   3
  -3   3  10 87667.0 3467.17   3
  -3  -3  10 84651.7 3552.58   3
  -3  -3   9 9596.20 1194.23   3
  -3   3   9 9270.77 1143.51   3
  -3   3   8 100265. 3525.45   3
  -3  -3   8 95075.3 3500.94   3
  -3  -3   7 4599.04 725.250   3
  -3   3   7 4445.93 726.921   3
  -3   3   6 76194.5 2550.55   3
  -3  -3   6 79059.6 2512.75   3
   3  -3  -6 77809.8 1756.88   2
  -3  -3   5 21665.8 1127.61   3
   3  -3  -5 22911.6 883.601   2
  -3   3   5 22272.8 1195.28   3
  -3   3   4 3788.02 449.385   3
  -3  -3   4 3654.52 426.068   3
   3  -3  -4 3941.36 350.595   2
  -3  -3   4 3380.93 215.403   4
  -3  -3   3 2771.29 351.042   3
  -3   3   3 3032.83 369.529   3
  -3  -3   3 3138.91 354.960   1
  -3  -3   3 3017.00 235.715   4
  -3  -3   2 13594.2 677.319   1
  -3  -3   2 13405.4 538.287   4
  -3  -3   1 20793.3 832.062   1
  -3  -3   1 20656.8 751.713   4
   3  -3   0 21943.1 413.725   1
  -3  -3   0 24456.1 979.531   1
  -3  -3   0 23997.7 896.994   2
  -3   3   0 25308.9 1058.76   4
  -3   3  -1 47859.1 1417.73   4
  -3  -3  -1 47793.8 1366.41   2
  -3   3  -2 129241. 2376.33   4
  -3  -3  -2 126034. 2395.83   2
  -3   3  -3 462.129 212.208   4
  -3  -3  -3 560.230 227.513   2
  -3  -3  -4 403371. 5040.41   2
  -3   3  -4 396839. 4474.60   4
  -3  -3  -5 1930.36 398.499   2
  -3  -3  -6 183619. 3991.49   2
  -3  -3  -7 174.096 220.334   2
  -3  -3  -8 73047.9 2860.62   2
  -3  -3  -9 16320.9 726.867   9
  -3   3  -9 15406.7 630.034   8
  -3   3  -9 15066.5 677.228   9
  -3  -3  -9 15901.7 1414.24   2
  -3  -3 -10 2464.34 334.107   9
  -3   3 -10 2569.71 322.528   9
  -3   3 -10 2618.15 298.344   8
  -3  -3 -10 2465.70 599.592   2
  -3  -3 -11 5471.86 485.763   9
  -3   3 -11 4995.33 443.692   9
  -3   3 -11 5476.39 428.723   8
  -3   3 -12 5282.70 468.325   9
  -3  -3 -12 5144.04 443.732   6
  -3   3 -13 228.751 152.416   9
  -3  -3 -13 21.6660 157.171   6
  -3   3 -14 1258.55 227.210   9
  -3  -3 -14 962.240 185.711   6
  -3  -3 -15-13.9170 89.9064   6
  -3   3 -15 195.416 119.829   9
  -3  -3 -16 20189.0 494.872   6
  -3   3 -16 20166.9 582.306   6
  -3  -4  17 2619.88 243.273  10
   3   4 -17 2750.65 243.513   9
   3   4 -16 4725.55 382.105   9
  -3  -4  16 5448.54 384.003  10
   3   4 -15 7829.34 519.829   9
  -3  -4  15 7725.03 503.018  10
   3   4 -14 216.653 166.882   9
   3   4 -13 4200.00 426.935   9
   3   4 -12 11574.0 639.952   9
  -3   4  11 106165. 3623.48   3
  -3  -4  11 102586. 3691.59   3
  -3   4  10 2380.43 578.140   3
  -3  -4  10 1816.88 499.265   3
  -3  -4   9 102329. 3473.60   3
  -3   4   9 105145. 3495.92   3
  -3  -4   8-187.447 264.585   3
  -3   4   8 174.468 220.846   3
  -3   4   7 39444.3 1893.85   3
  -3  -4   7 39753.1 1825.91   3
   3  -4  -6 14612.0 831.936   2
  -3  -4   6 13504.6 960.705   3
  -3   4   6 13728.7 1035.49   3
  -3   4   5 5112.60 565.118   3
   3  -4  -5 4883.86 458.806   2
  -3  -4   5 4792.22 529.233   3
  -3   4   4 63477.9 1756.88   3
  -3  -4   4 65305.8 1641.18   3
  -3  -4   4 64668.0 1694.20   1
  -3  -4   3 34678.9 1175.60   1
  -3   4   3 35584.3 1192.80   3
  -3  -4   3 34229.6 1109.36   3
  -3  -4   2 1685.14 285.894   1
   3  -4   0 25622.0 588.659   1
  -3  -4   0 27169.1 1119.59   1
  -3  -4   0 25136.4 1042.00   2
  -3  -4  -1 180849. 2956.74   2
  -3   4  -1 194443. 2989.54   4
  -3   4  -2 16659.0 881.344   4
  -3  -4  -2 16742.1 969.277   2
  -3  -4  -3 93738.4 2417.27   2
  -3   4  -3 94215.8 2156.32   4
  -3  -4  -4 7618.77 755.830   2
  -3   4  -4 8228.61 669.542   4
  -3  -4  -5 266862. 4625.39   2
  -3   4  -5 259261. 3814.24   4
  -3  -4  -6 1765.40 429.158   2
  -3  -4  -7 92980.2 3127.68   2
  -3  -4  -8 3748.53 669.215   2
  -3   4  -9 42572.5 1112.89   9
  -3  -4  -9 44205.1 1190.26   9
  -3   4  -9 43764.9 1070.55   8
  -3  -4  -9 44839.9 2391.02   2
  -3   4 -10 360.801 172.599   8
  -3   4 -10 370.078 178.784   9
  -3  -4 -10 469.264 176.257   6
  -3  -4 -11 1736.57 260.325   6
  -3   4 -11 2033.10 268.741   8
  -3   4 -11 1407.17 247.711   9
  -3   4 -12 29807.0 1021.25   9
  -3  -4 -12 29205.9 958.460   6
  -3  -4 -13 5847.49 423.278   6
  -3   4 -13 5535.95 435.320   9
  -3  -4 -14 13263.2 559.182   6
  -3   4 -14 13092.5 612.864   9
  -3  -4 -15 12324.8 458.584   6
  -3   4 -15 11382.3 498.093   9
  -3   4 -16 1159.66 152.994   6
   3   5 -17 8945.69 399.297   9
  -3  -5  17 10128.8 419.238  10
  -3  -5  16 6583.65 421.750  10
   3   5 -16 5755.97 404.862   9
   3   5 -15 14127.3 679.511   9
  -3  -5  15 13551.9 662.590  10
   3   5 -14 9325.08 598.971   9
   3   5 -13 8830.15 579.008   9
   3   5 -12 645.830 198.283   9
  -3  -5  11 36667.5 2053.36   3
  -3   5  11 38723.0 2088.81   3
  -3   5  10 78596.8 2907.91   3
  -3  -5  10 75180.7 2860.14   3
   3   5 -10 83464.9 1420.58   9
  -3   5   9 2162.31 494.040   3
  -3  -5   9 1248.62 422.692   3
  -3   5   8 42341.8 1985.67   3
  -3  -5   8 40791.6 1866.86   3
   3  -5  -7 25813.9 1234.21   2
  -3   5   7 24781.1 1414.36   3
  -3  -5   7 23032.3 1295.01   3
  -3  -5   6 1763.62 352.034   3
   3  -5  -6 2066.12 364.549   2
  -3   5   6 1819.35 382.203   3
  -3  -5   5 42510.2 1573.87   1
  -3  -5   5 41077.5 1410.88   3
   3  -5  -5 41646.3 1424.88   2
  -3   5   5 41536.5 1513.61   3
  -3  -5   4 10687.6 765.080   1
  -3   5   4 11273.1 727.250   3
  -3  -5   4 11423.8 693.178   3
  -3  -5   3 392876. 4416.53   1
  -3  -5   2 10428.4 741.039   1
  -3  -5   1 162454. 2818.13   1
  -3  -5   0 78764.1 2036.21   1
   3  -5   0 78289.0 1241.04   1
  -3   5   0 81823.3 2115.62   4
   3  -5   1 71494.1 1331.96   1
  -3   5  -1 68697.5 1884.22   4
  -3  -5  -1 66562.0 1980.66   2
  -3   5  -2 35725.9 1326.46   4
  -3  -5  -2 36198.6 1524.43   2
  -3  -5  -3 12667.2 963.145   2
  -3   5  -3 11381.2 752.291   4
  -3  -5  -4 166474. 3644.02   2
  -3   5  -4 159541. 2885.56   4
  -3  -5  -5 8263.88 875.986   2
  -3   5  -5 7299.90 645.909   4
  -3  -5  -6 38969.0 1988.81   2
  -3  -5  -7 613.398 345.712   2
  -3   5  -8 3217.82 304.727   8
  -3  -5  -8 4042.85 719.942   2
  -3   5  -9 54239.9 1258.59   9
  -3  -5  -9 56020.7 1234.60   6
  -3   5  -9 54051.0 1236.43   8
  -3   5 -10 18176.8 783.026   9
  -3   5 -10 18838.8 764.512   8
  -3  -5 -10 19813.2 770.414   6
  -3  -5 -11 10852.5 581.917   6
  -3   5 -11 10446.1 562.763   8
  -3   5 -11 9864.39 601.121   9
  -3   5 -12 437.023 178.043   8
  -3   5 -12 385.542 179.995   9
  -3  -5 -12 466.103 177.232   6
  -3  -5 -13 60896.2 1229.64   6
  -3   5 -13 57147.6 1336.00   9
  -3  -5 -14 12330.9 501.610   6
  -3   5 -14 12448.0 571.896   9
  -3   5 -15 20276.6 618.402   9
  -3   5 -15 19880.5 642.508   6
  -3   5 -16 2056.68 177.268   6
   3   6 -17 497.932 117.927   9
  -3  -6  17 365.070 112.635  10
   3   6 -16 18883.0 663.863   9
  -3  -6  16 20544.2 685.031  10
  -3  -6  15 3384.70 345.260  10
   3   6 -15 2914.72 312.777   9
  -3  -6  14 17996.9 776.003  10
   3   6 -14 18589.0 798.327   9
   3   6 -13 2077.05 305.316   9
   3   6 -12 3492.68 375.420   9
   3   6 -11 1673.40 264.003   9
   3   6 -10 14990.3 653.671   9
  -3   6  10 14144.9 1180.57   3
  -3   6   9 15767.4 1205.87   3
  -3   6   8 45874.0 1957.92   3
  -3  -6   8 44958.1 1831.35   3
   3  -6  -7 1187.17 317.172   2
  -3   6   7 545.321 243.545   3
  -3  -6   7 613.904 243.299   3
  -3   6   6 73849.6 2145.03   3
  -3  -6   6 72099.2 1969.05   3
  -3  -6   6 73358.5 2332.20   1
   3  -6  -6 76193.9 2151.02   2
  -3  -6   5 30372.0 1433.57   1
  -3  -6   5 28060.7 1120.41   3
   3  -6  -5 28608.5 1263.67   2
  -3   6   5 25389.9 1146.72   3
  -3  -6   4 260836. 3995.37   1
  -3   6   4 250469. 3336.50   3
  -3  -6   3 32625.9 1400.06   1
  -3  -6   2 235414. 3684.25   1
  -3  -6   1 50797.8 1723.71   1
  -3   6   0 125948. 2768.53   4
  -3  -6   0 135638. 2863.00   1
  -3   6  -1 9335.40 734.439   4
   3  -6   1 10300.9 564.438   1
  -3  -6  -1 8921.45 801.787   2
   3  -6   2 14781.1 752.447   1
  -3   6  -2 12358.0 819.699   4
  -3  -6  -2 14404.7 1056.77   2
  -3   6  -3 8505.42 674.917   4
  -3  -6  -3 10485.6 932.827   2
  -3   6  -4 392.794 212.280   4
  -3  -6  -4 1176.97 355.651   2
  -3   6  -5 19756.9 1051.65   4
  -3  -6  -5 23627.3 1523.33   2
  -3  -6  -6 401.921 285.069   2
  -3  -6  -7-130.708 255.483   2
  -3  -6  -8 31674.8 2035.50   2
  -3   6  -8 30032.4 884.271   8
  -3   6  -8 28935.6 862.901   9
  -3  -6  -8 28950.1 876.834   6
  -3   6  -9 330.479 172.490   9
  -3   6  -9 295.779 146.887   8
  -3  -6  -9 664.559 194.926   6
  -3   6 -10 57722.5 1383.00   9
  -3  -6 -10 59671.9 1302.42   6
  -3   6 -10 59949.1 1318.31   8
  -3   6 -11 9329.15 587.326   9
  -3  -6 -11 9539.14 527.445   6
  -3   6 -11 9964.61 557.992   8
  -3  -6 -12 64700.4 1275.29   6
  -3   6 -12 65924.4 1371.33   8
  -3   6 -13 2703.87 299.182   9
  -3   6 -14 21103.5 703.455   9
  -3   6 -15 258.629 110.270   6
  -3   6 -15 144.913 96.1794   9
   3   7 -17 22681.8 529.424   9
  -3  -7  17 26101.0 576.259  10
   3   7 -16 25.3295 107.350   9
  -3  -7  16 34.9341 114.601  10
   3   7 -15 19242.0 727.674   9
  -3  -7  15 20502.6 750.052  10
  -3  -7  14 2239.73 304.710  10
   3   7 -14 2178.79 287.740   9
   3   7 -13 3066.08 341.878   9
   3   7 -12 13084.9 661.664   9
   3   7 -11 2000.44 278.346   9
  -3  -7  10 832.026 323.123   1
   3   7 -10 356.880 173.255   9
  -3  -7   9 12929.4 1232.42   1
   3   7  -9 13799.8 588.370   9
  -3  -7   8 208.893 304.247   1
  -3  -7   7 41064.2 1946.37   1
  -3  -7   6 7271.11 792.768   1
   3  -7  -6 6118.68 668.170   2
  -3  -7   5 126444. 3059.90   1
  -3  -7   4 19587.8 1201.60   1
  -3  -7   3 112703. 2804.26   1
  -3  -7   2 139.633 187.116   1
  -3  -7   1 79052.2 2350.07   1
  -3   7   0 55484.4 1931.21   4
  -3  -7   0 61795.1 2097.61   1
  -3   7  -1 16038.2 990.415   4
  -3  -7  -1 17264.1 1181.40   2
   3  -7   2 12385.3 715.062   1
  -3  -7  -2 12103.2 1035.06   2
  -3   7  -2 12182.6 829.547   4
  -3   7  -3 18507.4 999.901   4
  -3  -7  -3 20727.4 1355.09   2
   3  -7   3 20015.4 1003.16   1
  -3   7  -4 2156.78 353.155   4
  -3  -7  -4 2480.83 517.205   2
  -3  -7  -5 10783.8 1077.65   2
  -3  -7  -6 3923.00 697.396   2
  -3  -7  -7 11101.2 1188.16   2
  -3   7  -7 11666.0 551.132   8
  -3   7  -8 1636.60 236.347   9
  -3   7  -8 1747.64 249.821   8
  -3  -7  -8 1063.51 453.454   2
  -3   7  -9 21250.0 802.306   9
  -3   7  -9 21683.1 791.728   8
  -3   7 -10 149.723 155.208   9
  -3   7 -10 273.372 169.522   8
  -3   7 -11 65305.7 1458.08   9
  -3   7 -11 66706.4 1370.35   8
  -3   7 -12 4546.35 396.239   9
  -3   7 -12 4811.45 367.137   8
  -3   7 -13 21774.7 768.851   9
  -3   7 -14 2790.88 254.966   9
  -3   7 -15 10979.2 376.776   9
  -3   7 -15 10537.0 378.617   6
   3   8 -16 16791.2 543.444   9
  -3  -8  16 17545.9 544.037  10
  -3  -8  15 14882.1 597.424  10
   3   8 -15 14710.2 598.087   9
  -3  -8  14 6772.70 464.986  10
   3   8 -14 6755.26 452.656   9
  -3  -8  13 28031.3 959.003  10
   3   8 -13 30176.9 971.771   9
   3   8 -12 977.053 235.423   9
   3   8 -11 26821.5 908.206   9
   3   8 -10 21692.5 781.104   9
  -3  -8   9 33375.8 1929.42   1
   3   8  -9 34288.7 937.199   9
  -3  -8   8 3354.36 654.973   1
   3   8  -8 3650.51 323.032   9
  -3  -8   7 5219.36 744.432   1
  -3  -8   6 14889.1 1177.44   1
   3  -8  -6 14078.7 1076.61   2
  -3  -8   5 26371.5 1546.81   1
  -3  -8   4 44057.5 1940.67   1
  -3  -8   3 1025.09 342.435   1
  -3  -8   1 36108.9 1717.22   1
  -3   8   0 7555.07 766.750   4
  -3  -8   0 9460.84 907.135   1
  -3   8  -1 16062.2 1050.69   4
  -3   8  -2 310.594 200.821   4
  -3  -8  -2 187.312 219.401   2
  -3  -8  -3 26511.7 1633.92   2
  -3  -8  -4 465.442 303.795   2
  -3  -8  -5 53160.2 2411.68   2
  -3   8  -6 8450.32 475.401   8
  -3  -8  -6 8939.54 1063.12   2
  -3  -8  -7 17219.5 1482.40   2
  -3   8  -7 18134.4 700.065   8
  -3   8  -8 7158.78 468.844   9
  -3   8  -8 8033.97 485.161   8
  -3   8  -9 7479.83 471.036   8
  -3   8  -9 7072.23 480.602   9
  -3   8 -10 14134.7 673.770   9
  -3   8 -10 14262.2 640.117   8
  -3   8 -11 7301.86 471.504   8
  -3   8 -11 7448.05 500.736   9
  -3   8 -12 12171.3 590.449   9
  -3   8 -12 12296.7 551.023   8
  -3   8 -13 4245.66 330.799   9
  -3   8 -14 13452.7 478.034   9
  -3   8 -14 11619.3 424.261   6
   3   9 -16 18565.4 512.065   9
  -3  -9  16 18222.5 478.753  10
  -3  -9  15 2758.01 247.480  10
   3   9 -15 2663.32 255.018   9
  -3  -9  14 27260.0 824.658  10
   3   9 -14 29350.7 866.717   9
   3   9 -13-43.0759 128.848   9
  -3  -9  13 202.988 161.441  10
  -3  -9  12 49590.9 1231.98  10
   3   9 -12 54302.0 1262.57   9
   3   9 -11 7671.00 507.434   9
  -3  -9  11 7455.17 506.198  10
   3   9 -10 48332.8 1188.41   9
   3   9  -9 955.818 209.188   9
  -3  -9   8 38633.0 2091.45   1
   3   9  -8 38126.3 988.717   9
   3   9  -7 835.654 177.405   9
  -3  -9   7 441.981 283.880   1
   3   9  -6 12351.3 531.630   9
  -3  -9   6 12766.9 1206.45   1
   3  -9  -6 13639.2 1139.22   2
  -3  -9   5 8768.32 967.977   1
  -3  -9   4 18907.5 1373.39   1
  -3  -9   3 3050.07 567.520   1
  -3  -9   2 13148.4 1124.38   1
  -3  -9   1 1897.21 493.047   1
  -3   9   0 8843.05 861.403   4
  -3  -9   0 10637.0 1017.18   1
  -3   9  -1 320.072 213.283   4
  -3  -9  -1 895.171 345.150   2
  -3  -9  -2 47686.1 2235.11   2
  -3  -9  -3 251.544 264.603   2
  -3  -9  -4 74039.0 2889.50   2
  -3  -9  -5 489.129 324.079   2
  -3   9  -5 336.747 143.730   8
  -3  -9  -6 41863.1 2267.89   2
  -3   9  -6 42648.6 1074.32   8
  -3   9  -7 135.093 158.333   8
  -3   9  -8 29342.6 918.184   9
  -3   9  -8 30012.2 922.784   8
  -3   9  -9 1324.04 237.351   9
  -3   9  -9 1734.49 244.365   8
  -3   9 -10 13799.7 615.315   8
  -3   9 -10 13408.5 643.641   9
  -3   9 -11 2122.58 274.622   9
  -3   9 -11 2257.94 266.591   8
  -3   9 -12 393.936 147.408   9
  -3   9 -12 528.496 143.732   8
  -3   9 -13 2763.49 248.720   9
  -3   9 -14 3426.04 209.755   9
   3  10 -15 21265.5 605.235   9
  -3 -10  15 19387.4 518.174  10
   3  10 -14 155.276 125.513   9
  -3 -10  14 169.084 117.310  10
   3  10 -13 25543.2 818.713   9
  -3 -10  13 23204.5 751.694  10
   3  10 -12 760.156 201.614   9
  -3 -10  12 758.474 185.661  10
  -3 -10  11 32028.9 956.576  10
   3  10 -11 34653.9 1009.44   9
  -3 -10  10 2648.40 306.940  10
   3  10 -10 2613.75 309.535   9
   3  10  -9 41735.3 1082.91   9
  -3 -10   9 39620.3 1027.82  10
   3  10  -8 267.807 153.468   9
   3  10  -7 4505.04 369.934   9
  -3 -10   7 4943.60 796.797   1
  -3 -10   6 399.025 325.986   1
   3  10  -6 531.839 168.951   9
   3  10  -5 9114.60 489.591   9
  -3 -10   5 9589.85 460.267   5
   3 -10  -5 10098.5 1018.29   2
  -3 -10   5 11627.4 1152.55   1
  -3 -10   4 1740.01 483.779   1
  -3 -10   4 1998.43 230.798   5
  -3 -10   3 197.452 287.288   1
  -3 -10   2 1032.16 383.585   1
  -3 -10   1 16186.2 1345.79   1
  -3  10   1 14703.0 1218.57   4
  -3 -10   0 531.141 315.196   1
  -3  10   0 870.309 322.624   4
  -3 -10  -1 33668.6 1934.43   2
  -3 -10  -2 642.359 341.430   2
  -3 -10  -3 56608.9 2565.71   2
  -3 -10  -4-65.4621 227.308   2
  -3  10  -5 50778.8 1195.21   8
  -3 -10  -5 48948.4 2475.09   2
  -3  10  -6 1033.35 212.528   8
  -3  10  -7 30885.6 933.874   8
  -3  10  -8 64.5944 119.707   8
  -3  10  -8-132.759 138.787   9
  -3  10  -9 12575.5 589.738   8
  -3  10  -9 12051.1 601.117   9
  -3  10 -10 77.5611 129.661   9
  -3  10 -10 271.420 145.514   8
  -3  10 -11 8424.02 470.802   9
  -3  10 -11 7872.48 437.794   8
  -3  10 -12 187.790 112.560   9
  -3  10 -12 404.348 120.124   8
   3  11 -15-75.5875 89.6189   9
  -3 -11  14 12846.5 415.898  10
   3  11 -14 14970.0 541.602   9
   3  11 -13 608.364 148.972   9
  -3 -11  13 698.138 139.818  10
   3  11 -12 12726.7 583.180   9
  -3 -11  12 11987.3 510.366  10
   3  11 -11 161.234 132.530   9
  -3 -11  11 135.631 119.618  10
   3  11 -10 7871.55 490.070   9
   3  11  -9 740.525 185.379   9
   3  11  -8 12242.8 600.403   9
   3  11  -7 11769.3 581.468   9
   3  11  -6 4401.62 371.194   9
   3  11  -5 10696.5 556.476   9
   3 -11  -5 9864.98 1049.91   2
  -3 -11   5 11668.8 528.911   5
  -3 -11   5 11063.5 1169.52   1
  -3 -11   4 564.937 347.461   1
  -3 -11   4 1069.22 193.300   5
  -3 -11   3 9784.72 1096.80   1
  -3 -11   3 10728.6 506.182   5
  -3 -11   2 6399.95 901.729   1
  -3 -11   2 5854.78 384.963   5
  -3 -11   1 9272.05 477.973   5
  -3 -11   1 9371.33 1076.91   1
  -3 -11   0 17282.4 662.747   5
  -3 -11  -1 7450.88 455.059   5
  -3 -11  -1 8120.14 1003.71   2
  -3 -11  -2 31085.3 1957.40   2
  -3 -11  -3 951.803 393.091   2
  -3 -11  -4 26166.9 1830.59   2
  -3  11  -4 28486.6 934.810   8
  -3  11  -5 940.546 214.842   8
  -3  11  -6 21383.5 805.222   8
  -3  11  -7 1494.40 231.525   8
  -3  11  -8 8197.00 485.764   8
  -3  11  -9 2802.37 294.940   9
  -3  11  -9 3145.13 305.777   8
  -3  11 -10 5171.75 372.746   9
  -3  11 -10 4862.65 339.871   8
  -3  11 -11 6264.32 374.459   9
  -3  11 -11 6785.36 366.818   8
   3  12 -14 1642.22 173.532   9
   3  12 -13 3787.70 297.065   9
   3  12 -12 493.474 148.830   9
   3  12 -11 3599.08 323.086   9
   3  12 -10 1209.28 224.057   9
   3  12  -9 1695.17 256.120   9
   3  12  -8 14101.4 645.187   9
   3  12  -7 5747.38 428.303   9
   3  12  -6 35357.9 1023.79   9
   3  12  -5 2373.57 297.155   9
  -3 -12   4 29214.8 851.059   5
   3  12  -4 28902.8 927.782   9
  -3 -12   3-19.0294 147.024   5
  -3 -12   2 13267.3 583.984   5
  -3 -12   2 11672.5 1253.31   1
  -3 -12   1 1213.94 470.319   1
  -3 -12   1 386.429 172.787   5
  -3 -12   0 16519.5 688.583   5
  -3 -12  -1 8202.30 497.109   5
  -3 -12  -1 8151.09 1030.76   2
  -3  12  -3 11585.5 628.050   8
  -3  12  -4-62.0899 181.907   8
  -3  12  -5 4844.80 415.207   8
  -3  12  -6 1809.06 274.084   8
  -3  12  -7 4285.24 361.534   8
  -3  12  -8 7109.56 435.964   8
  -3  12  -9 1094.56 191.338   8
  -3  12 -10 17243.7 589.769   8
  -3  12 -11 326.656 110.170   8
   3  13 -13 845.888 143.713   9
   3  13 -12-26.0421 115.569   9
   3  13 -11 678.937 167.613   9
   3  13 -10 103.166 127.164   9
   3  13  -9 3792.32 346.772   9
   3  13  -8 9.81508 133.234   9
   3  13  -7 34624.6 1004.18   9
   3  13  -6 1109.11 219.843   9
   3  13  -5 31230.5 979.697   9
   3  13  -4 292.613 160.405   9
  -3 -13   4 387.022 162.946   5
  -3 -13   3 32773.4 934.072   5
  -3 -13   2 977.154 213.224   5
  -3 -13   1 22269.1 775.441   5
  -3 -13   0-64.6201 172.298   5
  -3 -13  -1 16972.5 697.705   5
  -3 -13  -2 183.818 157.782   5
  -3  13  -3-0.65821 139.833   8
  -3 -13  -3 338.173 170.366   5
  -3  13  -4 289.171 147.205   8
  -3  13  -5 233.437 149.820   8
  -3  13  -6-36.2979 158.730   8
  -3  13  -7 5986.09 400.106   8
  -3  13  -8 11.3419 115.816   8
  -3  13  -9 17184.2 579.665   8
  -3  13 -10 186.088 99.7608   8
  -3 -13 -12 763.723 107.881   5
   3  14 -12-55.7095 104.114   9
   3  14 -11 5158.13 333.107   9
   3  14 -10 62.2763 103.252   9
   3  14  -9 1840.58 249.528   9
   3  14  -8 15782.9 655.438   9
   3  14  -7 1838.33 270.723   9
   3  14  -6 30684.5 959.328   9
   3  14  -5 666.507 213.340   9
   3  14  -4 15460.1 726.526   9
  -3 -14   3 3683.32 336.005   5
   3  14  -3 4177.38 402.412   9
  -3 -14   2 40482.8 1021.59   5
  -3 -14   1 1730.56 254.562   5
  -3 -14   0 12653.8 595.225   5
  -3 -14  -1 2914.61 309.102   5
  -3  14  -2 3926.95 397.198   8
  -3 -14  -2 4482.06 373.945   5
  -3  14  -3 1759.48 272.337   8
  -3 -14  -3 1621.83 252.268   5
  -3  14  -4-139.919 168.919   8
  -3 -14  -4 138.401 155.196   5
  -3 -14  -5 9269.23 513.371   5
  -3  14  -5 8484.93 504.884   8
  -3  14  -6 780.407 180.979   8
  -3 -14  -6 304.422 176.141   5
  -3  14  -7 2418.40 247.444   8
  -3  14  -8 7523.11 380.703   8
  -3  14  -9 1110.19 145.222   8
  -3 -14  -9 1135.42 179.517   5
  -3 -14 -10 10325.7 392.224   5
  -3 -14 -11-154.299 85.1298   5
   3  15 -11 402.930 108.865   9
   3  15 -10 11953.4 479.978   9
   3  15  -9 1991.33 231.202   9
   3  15  -8 5633.66 385.090   9
   3  15  -7 3977.45 350.929   9
   3  15  -6 2999.06 316.652   9
   3  15  -5 11562.0 604.369   9
   3  15  -4 631.884 201.076   9
   3  15  -3 8207.43 546.610   9
   3  15  -2 1353.47 252.246   9
  -3 -15   2 940.174 195.244   5
  -3 -15   1 14799.6 619.488   5
  -3 -15   0 8905.45 489.568   5
  -3  15  -1 2570.72 316.302   8
  -3 -15  -1 2146.74 276.521   5
  -3  15  -2 18544.1 758.683   8
  -3 -15  -2 17509.7 701.335   5
  -3  15  -3 430.077 150.817   8
  -3 -15  -3 625.715 188.239   5
  -3  15  -4 10824.0 548.512   8
  -3 -15  -4 12156.7 555.878   5
  -3 -15  -5 2005.51 257.630   5
  -3  15  -5 1325.44 199.896   8
  -3  15  -6 6452.73 373.574   8
  -3 -15  -6 7908.93 427.154   5
  -3  15  -7 129.815 91.7131   8
  -3 -15  -7 333.749 143.413   5
  -3 -15  -8 5707.89 323.526   5
  -3  15  -8 4084.58 237.567   8
  -3 -15  -9 2120.18 188.670   5
  -3 -15 -10 1447.52 129.295   5
   3  16 -10-164.708 94.7858   9
   3  16  -9 10134.3 420.735   9
   3  16  -8 282.703 121.284   9
   3  16  -7 6878.84 402.840   9
   3  16  -6 80.6048 124.202   9
   3  16  -5 924.981 204.184   9
   3  16  -4 84.2071 141.322   9
   3  16  -3 4.09423 148.689   9
   3  16  -2 15.9983 143.723   9
  -3 -16   2-185.600 131.719   5
  -3 -16   1 5126.74 350.779   5
   3  16  -1 5581.98 447.065   9
  -3  16   0 779.940 186.995   8
  -3 -16   0 929.835 188.070   5
  -3  16  -1 11256.4 551.522   8
  -3 -16  -1 11163.3 507.943   5
  -3  16  -2-93.6832 144.566   8
  -3 -16  -2-113.988 155.366   5
  -3  16  -3 20041.1 680.630   8
  -3 -16  -3 21621.9 675.253   5
  -3  16  -4 4671.85 319.818   8
  -3 -16  -4 5232.80 344.295   5
  -3  16  -5 9289.90 404.641   8
  -3 -16  -5 10307.3 440.350   5
  -3  16  -6 403.925 94.2584   8
  -3 -16  -6 1024.98 165.783   5
  -3 -16  -7 13340.6 440.343   5
  -3 -16  -8 97.5169 83.1127   5
   3  17  -8 6529.58 314.209   9
   3  17  -7 2588.23 225.290   9
   3  17  -6 3089.59 267.313   9
   3  17  -5 2536.61 263.216   9
   3  17  -4 13.5838 110.414   9
   3  17  -3 1420.80 218.320   9
   3  17  -2 1791.74 241.852   9
   3  17  -1 7362.84 437.730   9
  -3  17   1 5595.56 348.714   8
   3  17   0 3977.30 331.281   9
  -3 -17   0 3364.51 256.965   5
  -3  17  -1 1632.52 188.922   8
  -3 -17  -1 1923.41 202.194   5
  -3 -17  -2 7703.60 374.590   5
  -3  17  -2 6970.84 353.685   8
  -3  17  -3 2522.21 208.165   8
  -3 -17  -3 3248.36 243.798   5
  -3  17  -4 7293.71 304.700   8
  -3 -17  -4 9055.09 367.508   5
  -3 -17  -5-83.6646 88.1126   5
  -3 -17  -6 16878.0 426.736   5
   3  18  -6 5556.02 267.921   9
   3  18  -5 7.01924 85.6859   9
  -3  18   4 5586.04 245.559   8
   3  18  -4 7375.84 347.640   9
   3  18  -3-210.084 123.047   9
  -3  18   3-100.887 72.4445   8
   3  18  -2 3173.03 249.766   9
  -3  18   2 2698.11 186.631   8
   3  18  -1 328.190 113.842   9
  -3  18   1 277.112 79.2811   8
   3  18   0 8799.92 386.675   9
  -3  18   0 6895.49 282.814   8
   3  18   1 841.579 140.658   9
   3  18   2 2129.65 192.107   9
  -3 -18  -2 1738.38 156.171   5
   3  18   3 5346.72 271.742   9
  -3 -18  -3 4727.45 228.506   5
   3  18   4-63.8999 71.2257   9
  -3 -18  -4 0.91073 62.8639   5
  -4   0  16 42190.5 917.855  10
  -4   0  15 38.5353 130.591  10
  -4   0  14 119696. 1826.59  10
  -4   0  13 204.014 182.995  10
  -4   0  12 36114.7 1048.49  10
  -4   0  11-53.4225 178.653  10
  -4   0  11 1114.46 562.052   3
  -4   0  10 26890.6 2450.01   3
  -4   0   9-520.064 466.939   3
  -4   0   8 1261.74 553.842   3
  -4   0   7-232.867 461.999   3
  -4   0   6 85606.3 3030.58   3
  -4   0   5 62.1532 214.128   3
  -4   0   4 108602. 2488.20   3
  -4   0   4 109396. 2280.55   4
  -4   0   3 56.0431 52.5880   1
  -4   0   3-11.7655 118.487   4
  -4   0   2 39075.9 1307.36   4
  -4   0   1-35.2606 142.549   4
  -4   0   0 210081. 3076.98   4
  -4   0  -1 139.025 141.507   4
  -4   0  -1 10.3935 134.819   2
  -4   0  -2 354958. 3770.97   2
  -4   0  -2 341069. 4188.26   4
  -4   0  -3 122.482 183.642   4
  -4   0  -3-135.527 201.140   2
  -4   0  -4 151396. 2964.91   2
  -4   0  -5-11.2085 213.257   2
  -4   0  -6 22032.0 1346.49   2
  -4   0  -7 22.8169 239.095   2
  -4   0  -8 28853.0 1771.90   2
  -4   0  -9 261.220 149.964   9
  -4   0  -9 250.282 129.912   8
  -4   0 -10 849.750 217.550   9
  -4   0 -11-39.7242 143.962   9
  -4   0 -12 5258.36 434.087   9
  -4   0 -13-83.3920 164.778   9
  -4   0 -13 73.8964 171.553   6
  -4   0 -14 19807.8 752.034   6
  -4   0 -15-23.9502 113.905   6
  -4   0 -16 23884.8 546.777   6
  -4  -1  17 11421.1 428.054  10
  -4  -1  16 3147.97 284.959  10
  -4  -1  15 26420.9 844.803  10
  -4   1  15 23713.0 732.521  10
  -4  -1  14 2667.28 333.615  10
  -4   1  14 2144.96 269.133  10
  -4   1  13 103928. 1665.61  10
  -4  -1  13 103098. 1821.69  10
  -4   1  12 15039.6 650.351  10
  -4  -1  12 14797.0 716.498  10
  -4   1  11 18879.2 1924.38   3
  -4  -1  11 18507.5 1965.28   3
  -4  -1  11 19398.9 824.308  10
  -4   1  11 18376.9 707.239  10
  -4   1  10 18176.9 1947.57   3
  -4  -1  10 18883.9 2071.43   3
  -4  -1   9 6051.36 1195.16   3
  -4   1   9 11019.9 1525.84   3
  -4   1   8 39561.2 2698.50   3
  -4  -1   8 25660.5 2194.77   3
  -4   1   7 29422.7 2063.65   3
  -4  -1   7 31032.7 2106.80   3
  -4   1   6 89317.2 3039.05   3
  -4  -1   6 89950.5 3000.22   3
  -4  -1   5 72308.0 1744.87   4
  -4   1   5 78894.5 2428.81   3
  -4  -1   5 78796.6 2433.53   3
  -4  -1   4 3775.55 331.125   1
  -4   1   4 3871.68 492.531   3
  -4  -1   4 3689.29 464.401   3
  -4  -1   4 4288.27 425.978   4
  -4  -1   3 78306.5 1725.82   4
  -4   1   3 75856.0 1999.08   4
  -4  -1   2 6270.88 393.779   1
  -4   1   2 6782.12 599.217   4
  -4  -1   2 6612.81 520.871   4
  -4   1   1 73620.8 1865.81   4
  -4  -1   1 71718.9 986.923   2
  -4  -1   1 71527.0 1679.16   4
  -4  -1   0 41972.0 1011.60   2
  -4   1   0 41193.0 1400.10   4
  -4  -1   0 38462.1 1269.94   4
  -4   1  -1 148300. 2714.41   4
  -4  -1  -1 144839. 2583.26   4
  -4  -1  -2 7261.67 556.225   2
  -4  -1  -2 7816.54 655.439   4
  -4   1  -2 7992.48 660.215   4
  -4  -1  -3 217904. 3374.69   2
  -4   1  -3 221621. 3542.07   4
  -4  -1  -4 24901.4 1240.61   2
  -4  -1  -5 66761.7 2219.05   2
  -4  -1  -6 20014.3 1297.43   2
  -4  -1  -7 14907.5 1192.28   2
  -4  -1  -8 43111.6 2184.28   2
  -4   1  -9 82629.7 1582.21   9
  -4   1  -9 80685.9 1430.60   8
  -4  -1  -9 86663.8 3292.75   2
  -4  -1  -9 82516.5 1593.39   9
  -4  -1 -10 20618.4 829.450   9
  -4   1 -10 21607.3 846.657   9
  -4   1 -10 21508.9 767.792   8
  -4   1 -11 2991.17 336.013   9
  -4  -1 -11 3159.82 339.865   9
  -4  -1 -12 10078.9 588.528   9
  -4   1 -12 9865.28 585.256   9
  -4  -1 -12 10616.1 651.270   6
  -4   1 -13 5230.74 417.975   9
  -4  -1 -13 6028.32 472.662   6
  -4   1 -13 5667.89 492.016   6
  -4  -1 -14 3878.84 342.695   6
  -4   1 -14 3666.39 355.829   6
  -4  -1 -15 17357.8 575.232   6
  -4   1 -15 16980.0 603.521   6
  -4  -1 -16 147.048 78.2712   6
  -4   1 -16 25.3930 71.3435   6
  -4  -2  17 1505.75 175.554  10
  -4  -2  16 2429.54 260.379  10
  -4  -2  15 4547.39 386.314  10
   4   2 -14 2577.23 308.780   9
  -4  -2  14 2684.34 341.261  10
  -4  -2  13 20244.2 858.904  10
  -4  -2  12 64268.2 1540.55  10
  -4   2  11 50711.3 2946.93   3
  -4  -2  11 49131.9 3047.07   3
  -4   2  10 4423.00 960.202   3
  -4  -2  10 4989.76 1042.25   3
  -4   2   9 45971.9 2866.22   3
  -4  -2   9 44036.7 2854.08   3
  -4   2   8-98.5655 339.952   3
  -4  -2   8 232.830 319.680   3
  -4   2   7 100467. 3562.18   3
  -4  -2   7 103126. 3562.93   3
  -4   2   6 28916.5 1674.16   3
  -4  -2   6 29586.5 1671.62   3
  -4  -2   5 241933. 2791.50   4
  -4   2   5 246377. 4190.60   3
  -4  -2   5 252990. 4130.90   3
  -4  -2   4 36046.4 1078.67   4
  -4  -2   4 33718.9 1087.53   1
  -4   2   4 34848.8 1412.57   3
  -4  -2   4 34329.1 1362.74   3
  -4  -2   3 15122.1 693.579   1
  -4  -2   3 15745.7 714.423   4
  -4  -2   2 31290.9 978.305   1
  -4   2   2 33544.9 1371.08   4
  -4  -2   2 32647.3 1051.77   4
  -4   2   1 27686.0 1212.80   4
  -4  -2   1 26366.8 701.057   2
  -4  -2   1 26764.2 987.982   4
  -4  -2   1 26033.8 928.937   1
  -4  -2   0 75976.0 1442.72   2
  -4  -2   0 75830.3 1752.10   4
  -4   2   0 75958.2 1983.20   4
  -4  -2  -1 46225.4 1289.61   2
  -4   2  -1 44409.8 1529.01   4
  -4  -2  -1 45617.9 1458.00   4
  -4   2  -2 106649. 2414.19   4
  -4  -2  -2 107911. 2212.74   2
  -4  -2  -3 61146.1 1831.52   2
  -4   2  -3 63244.1 1911.58   4
  -4  -2  -4 33298.3 1482.54   2
  -4   2  -4 35211.3 1490.47   4
  -4  -2  -5 53076.0 2024.90   2
  -4  -2  -6 17039.5 1241.01   2
  -4  -2  -7 39060.1 2002.04   2
  -4   2  -8 974.205 188.605   8
  -4  -2  -8 879.491 282.137   2
  -4  -2  -9 46783.2 2439.25   2
  -4   2  -9 43223.5 1081.11   8
  -4   2  -9 46306.5 1205.79   9
  -4  -2  -9 46374.4 1200.64   9
  -4   2 -10 32213.6 1056.53   9
  -4  -2 -10 34216.6 1121.60   6
  -4   2 -10 33144.8 966.153   8
  -4  -2 -10 31833.6 1038.29   9
  -4  -2 -11 66625.3 1572.80   6
  -4  -2 -11 66266.4 1497.13   9
  -4   2 -11 65496.0 1505.24   9
  -4   2 -12 10190.0 590.420   9
  -4  -2 -12 11022.5 623.819   6
  -4   2 -13 22108.9 809.366   9
  -4  -2 -13 23304.8 849.525   6
  -4   2 -14 5447.69 365.366   9
  -4   2 -14 5929.22 438.525   6
  -4  -2 -14 6331.15 404.567   6
  -4   2 -15 4176.35 312.854   6
  -4  -2 -15 4519.30 291.697   6
  -4  -2 -16 14051.3 370.566   6
  -4   2 -16 14213.1 418.587   6
  -4  -3  17 527.053 131.579  10
  -4  -3  16 665.068 171.820  10
   4   3 -16 806.516 163.582   9
   4   3 -15 255.616 135.358   9
  -4  -3  15 244.877 173.136  10
   4   3 -14 635.824 185.815   9
  -4  -3  14 457.640 211.125  10
  -4  -3  13 102.725 210.265  10
   4   3 -13-20.6560 143.230   9
  -4  -3  12 27752.8 1089.75  10
   4   3 -12 29803.5 952.599   9
  -4   3  11 13908.6 1444.77   3
  -4  -3  11 14911.0 1590.27   3
  -4   3  10 87197.3 3638.70   3
  -4  -3  10 83847.8 3702.38   3
  -4   3   9 618.439 386.438   3
  -4  -3   9 154.099 335.232   3
  -4   3   8 65008.0 2929.26   3
  -4  -3   8 66390.6 2926.94   3
  -4  -3   7 189.610 244.454   3
  -4   3   7 27.2226 217.775   3
  -4  -3   6 54240.3 2110.30   3
  -4   3   6 52802.4 2165.78   3
  -4  -3   5 3686.39 447.133   1
  -4   3   5 3272.63 494.578   3
  -4  -3   5 3620.43 500.086   3
  -4  -3   4 200145. 2898.40   1
  -4   3   4 200900. 3367.54   3
  -4  -3   4 206437. 3304.65   3
  -4  -3   4 196553. 2173.27   4
  -4  -3   3 6959.84 538.178   1
  -4  -3   3 6511.02 430.969   4
  -4  -3   2 95053.4 1906.18   1
  -4   3   2 100745. 2517.59   4
  -4  -3   2 97942.5 1749.27   4
  -4  -3   1 3431.72 388.589   1
  -4  -3   1 3428.60 304.433   2
  -4  -3   1 3934.42 388.278   4
  -4   3   1 3339.01 469.732   4
  -4   3   0 515.640 212.863   4
  -4  -3   0 708.507 175.538   2
  -4   3  -1 217.411 166.391   4
  -4  -3  -1 417.780 177.806   2
  -4  -3  -2 5762.21 564.126   2
  -4   3  -2 5427.17 576.453   4
  -4  -3  -3 76549.2 2195.42   2
  -4   3  -3 81073.9 2189.68   4
  -4  -3  -4 44851.6 1814.84   2
  -4   3  -4 45297.6 1690.85   4
  -4  -3  -5 5543.99 683.439   2
  -4  -3  -6 79507.8 2755.48   2
  -4  -3  -7 2138.37 532.176   2
  -4   3  -8 66378.5 1262.89   8
  -4  -3  -8 64949.5 1406.10   6
  -4  -3  -8 66269.9 1369.83   9
  -4   3  -9 1920.36 281.454   9
  -4  -3  -9 2100.78 301.555   6
  -4   3  -9 1838.19 254.133   8
  -4  -3  -9 1526.12 519.704   2
  -4   3 -10 48343.6 1181.88   8
  -4  -3 -10 49954.6 1303.28   6
  -4   3 -10 48839.5 1305.01   9
  -4   3 -11 712.359 200.953   9
  -4  -3 -11 832.358 226.442   6
  -4   3 -11 918.234 223.174   8
  -4   3 -12 35725.8 1087.87   9
  -4  -3 -12 37834.0 1123.92   6
  -4   3 -13 1908.15 259.138   9
  -4  -3 -13 1980.86 269.110   6
  -4  -3 -14 10273.0 488.485   6
  -4   3 -14 9791.46 538.001   6
  -4   3 -14 9814.98 476.790   9
  -4  -3 -15 787.870 134.979   6
  -4   3 -15 768.009 153.648   6
  -4   3 -16 977.307 123.003   6
  -4  -4  17 1804.91 196.198  10
  -4  -4  16 2551.98 274.364  10
   4   4 -16 2792.64 261.528   9
   4   4 -15-0.88105 130.490   9
  -4  -4  15 127.237 160.360  10
   4   4 -14 11820.3 622.019   9
  -4  -4  14 11987.0 669.913  10
  -4  -4  13 623.706 245.755  10
   4   4 -13 761.719 213.899   9
  -4  -4  12 852.418 310.900  10
   4   4 -12 519.065 186.868   9
   4   4 -11 10202.0 548.987   9
  -4  -4  11 7820.52 1083.41   3
  -4   4  11 6783.24 952.525   3
  -4   4  10-135.723 250.766   3
  -4  -4  10 349.556 304.340   3
  -4   4   9 81205.9 3182.30   3
  -4  -4   9 78238.9 3094.83   3
  -4   4   8 5712.10 800.533   3
  -4  -4   8 5833.84 818.603   3
  -4   4   7 47320.6 2136.64   3
  -4  -4   7 50659.5 2112.09   3
  -4  -4   6-383.401 199.772   1
  -4   4   6 193.158 237.805   3
  -4  -4   6-320.294 220.350   3
  -4  -4   5 22850.6 1129.15   1
  -4   4   5 23421.6 1240.49   3
  -4  -4   5 23991.5 1213.30   3
  -4  -4   4 44216.9 1500.89   1
  -4  -4   3 156792. 2769.27   1
  -4   4   2 14530.0 1044.87   4
  -4  -4   2 13671.2 680.310   2
  -4  -4   2 14969.5 851.241   1
  -4   4   1 23539.9 1251.13   4
  -4  -4   1 23045.4 1075.17   1
  -4  -4   1 20820.3 891.313   2
  -4   4   0 27730.3 1315.77   4
  -4  -4   0 28018.2 1124.57   2
  -4   4  -1 469.400 254.547   4
  -4  -4  -1 540.082 229.473   2
  -4  -4  -2 28402.4 1308.16   2
  -4   4  -2 30879.9 1357.24   4
  -4  -4  -3 47274.8 1804.45   2
  -4   4  -3 48816.3 1723.76   4
  -4  -4  -4 21205.3 1313.23   2
  -4   4  -4 19988.8 1147.24   4
  -4  -4  -5 35777.7 1835.31   2
  -4   4  -5 36437.5 1589.23   4
  -4  -4  -6 5052.72 726.632   2
  -4  -4  -7 42771.1 2215.51   2
  -4  -4  -8 2969.08 328.495   6
  -4   4  -8 2963.81 296.050   8
  -4  -4  -8 2932.36 647.394   2
  -4   4  -9 49891.9 1292.50   9
  -4  -4  -9 48778.7 1235.34   6
  -4  -4  -9 51087.8 2607.14   2
  -4   4  -9 47287.6 1150.06   8
  -4   4 -10 9294.26 590.216   9
  -4  -4 -10 9572.87 573.396   6
  -4   4 -10 9023.49 521.606   8
  -4   4 -11 85406.9 1732.27   9
  -4  -4 -11 88825.4 1709.19   6
  -4   4 -11 84932.1 1592.62   8
  -4  -4 -12 1893.59 276.914   6
  -4   4 -12 1897.25 283.240   9
  -4   4 -13 9898.18 527.147   9
  -4  -4 -13 10305.1 523.207   6
  -4   4 -14 6894.42 382.532   9
  -4  -4 -14 7071.44 384.992   6
  -4   4 -14 6607.17 429.413   6
  -4  -4 -15 247.235 83.9227   6
  -4   4 -15 342.075 125.562   6
  -4  -5  17 18292.1 541.821  10
  -4  -5  16 46.4859 124.896  10
   4   5 -16-222.818 135.461   9
  -4  -5  15 32924.1 1002.18  10
   4   5 -15 31339.2 933.944   9
  -4  -5  14 1270.30 290.544  10
   4   5 -14 995.628 209.069   9
  -4  -5  13 23042.7 974.055  10
   4   5 -13 22885.2 876.859   9
  -4  -5  12 13346.3 781.638  10
   4   5 -12 12895.6 650.143   9
   4   5 -11 14799.1 654.419   9
  -4   5  11 12412.7 1232.70   3
  -4  -5  11 12147.9 1222.42   3
  -4  -5  11 15944.1 875.518  10
   4   5 -10 6712.19 425.490   9
  -4   5  10 6245.71 857.770   3
  -4  -5  10 6394.98 869.367   3
  -4   5   9 3959.86 679.446   3
  -4  -5   9 3998.91 650.265   3
  -4   5   8 25854.2 1630.68   3
  -4  -5   8 26481.0 1548.77   3
  -4  -5   8 25864.0 1502.14   1
  -4  -5   7 2351.54 436.209   1
  -4  -5   7 2638.16 482.216   3
  -4   5   7 3342.62 558.026   3
  -4   5   6 12963.6 986.664   3
  -4  -5   6 12533.8 916.267   3
  -4  -5   6 13560.6 972.923   1
  -4  -5   5 17736.6 1069.07   1
  -4  -5   5 17676.2 1028.91   3
  -4   5   5 17289.2 1058.85   3
  -4  -5   4 40103.8 1565.60   1
  -4  -5   3 33275.0 1380.44   1
  -4  -5   2 45143.2 1579.46   1
  -4  -5   1 88533.9 2267.76   1
  -4  -5   1 80962.1 2062.81   2
  -4   5   1 87940.4 2539.53   4
  -4  -5   0 4240.76 503.750   2
  -4   5   0 4543.16 570.782   4
  -4   5  -1 102608. 2576.30   4
  -4  -5  -1 98168.9 2491.43   2
  -4   5  -2 8311.48 733.069   4
  -4  -5  -2 8259.29 777.755   2
  -4  -5  -3 94966.1 2724.71   2
  -4   5  -3 97485.8 2489.81   4
  -4  -5  -4 42989.1 1934.80   2
  -4   5  -4 43803.8 1688.01   4
  -4  -5  -5 11816.6 1093.82   2
  -4   5  -5 10859.8 877.918   4
  -4  -5  -6 17138.5 1374.55   2
  -4   5  -7 3855.02 340.500   8
  -4  -5  -7 3898.63 359.603   6
  -4  -5  -7 3833.14 717.044   2
  -4  -5  -8 28408.1 908.483   6
  -4   5  -8 26019.8 848.293   8
  -4  -5  -8 28776.7 1945.91   2
  -4  -5  -9 863.605 216.817   6
  -4   5  -9 747.923 187.326   8
  -4   5 -10 19913.6 847.963   9
  -4  -5 -10 20039.2 802.194   6
  -4   5 -10 19786.7 770.809   8
  -4  -5 -11 20599.1 786.368   6
  -4   5 -11 20321.4 777.977   8
  -4   5 -11 19622.0 829.130   9
  -4   5 -12 43495.8 1165.34   9
  -4  -5 -12 47295.8 1147.98   6
  -4   5 -13 10343.0 520.928   9
  -4  -5 -13 11030.9 513.430   6
  -4   5 -14 1868.63 206.632   9
  -4  -5 -14 1875.09 190.570   6
  -4   5 -14 2036.92 237.608   6
  -4   5 -15 16644.9 494.024   6
   4   6 -16 33509.5 804.355   9
  -4  -6  16 37288.6 892.490  10
  -4  -6  15 325.543 178.921  10
   4   6 -15 403.479 155.208   9
  -4  -6  14 42280.7 1216.13  10
   4   6 -14 42187.9 1134.42   9
   4   6 -13 3802.60 375.043   9
  -4  -6  13 4505.98 458.197  10
  -4  -6  12 22014.2 991.294  10
   4   6 -12 23583.6 860.787   9
  -4  -6  11 14410.8 823.915  10
   4   6 -11 14247.3 647.599   9
  -4  -6  10 43060.6 1419.51  10
   4   6 -10 43607.7 1053.41   9
  -4   6  10 40310.7 2026.05   3
  -4  -6   9 2607.63 385.802  10
  -4  -6   9 2105.37 468.111   1
  -4   6   9 2993.34 563.755   3
   4   6  -9 2481.78 270.952   9
  -4  -6   8 7470.29 847.689   1
  -4   6   8 6423.87 779.638   3
  -4  -6   8 7210.93 760.605   3
  -4  -6   7 1171.40 334.542   1
  -4   6   7 414.168 256.159   3
  -4  -6   7 623.699 254.515   3
  -4  -6   6 3608.77 544.023   1
  -4   6   6 3991.81 535.457   3
  -4  -6   6 3325.44 486.779   3
  -4  -6   5 210.472 193.831   1
  -4  -6   4 72699.6 2236.50   1
  -4  -6   3 48129.4 1804.45   1
  -4  -6   2 92003.0 2437.54   1
  -4  -6   1 8516.11 780.810   1
  -4  -6   1 9003.51 794.278   2
  -4   6   1 8818.28 847.855   4
  -4  -6   0 143506. 3073.01   1
  -4   6   0 143827. 3213.41   4
  -4  -6   0 137232. 3104.02   2
  -4   6  -1 6266.99 667.812   4
  -4  -6  -1 6130.59 679.394   2
  -4   6  -2 150619. 3183.23   4
  -4  -6  -2 154909. 3554.69   2
  -4  -6  -3 3293.50 586.257   2
  -4   6  -3 2436.20 431.632   4
  -4  -6  -4 86200.4 2889.93   2
  -4   6  -4 82645.2 2345.17   4
  -4  -6  -5 4097.84 672.971   2
  -4   6  -5 2919.08 479.596   4
  -4   6  -6 20629.6 744.260   8
  -4  -6  -6 24015.0 1670.36   2
  -4  -6  -7 2141.27 273.937   6
  -4   6  -7 2538.56 286.216   8
  -4  -6  -7 2381.29 585.165   2
  -4  -6  -8 4161.64 367.389   6
  -4   6  -8 4001.96 356.862   8
  -4  -6  -8 3755.88 725.438   2
  -4  -6  -9 303.000 156.694   6
  -4   6  -9 457.007 174.761   8
  -4   6 -10 1919.77 258.968   9
  -4   6 -10 2273.90 291.417   8
  -4  -6 -10 1845.49 258.892   6
  -4   6 -11 3035.40 347.605   9
  -4  -6 -11 3245.22 320.968   6
  -4   6 -11 3437.26 325.870   8
  -4   6 -12 28765.5 914.031   9
  -4  -6 -12 29383.7 840.700   6
  -4   6 -12 30053.4 882.392   8
  -4   6 -13 8528.94 442.537   9
  -4  -6 -13 8792.20 411.951   6
  -4   6 -13 8417.32 494.838   6
  -4   6 -14 20384.6 625.372   6
  -4  -7  17 24772.0 537.023  10
   4   7 -16-75.8250 91.1102   9
  -4  -7  16-101.373 122.942  10
   4   7 -15 24803.0 775.554   9
  -4  -7  15 25876.0 821.928  10
   4   7 -14 1776.58 263.160   9
  -4  -7  14 2020.97 307.215  10
   4   7 -13 38630.8 1101.37   9
  -4  -7  13 37070.2 1162.83  10
  -4  -7  12 1150.44 276.865  10
   4   7 -12 1138.57 236.146   9
  -4  -7  11 23655.3 1006.33  10
   4   7 -11 25279.9 864.486   9
  -4  -7  10 1424.23 320.186  10
   4   7 -10 1108.01 207.423   9
  -4  -7   9 12437.5 1135.61   1
   4   7  -9 14129.2 605.809   9
  -4  -7   8 2544.39 363.428  10
   4   7  -8 2212.22 249.635   9
  -4  -7   8 1776.46 454.750   1
  -4  -7   7 1434.61 398.114   1
  -4  -7   6 13002.5 1073.34   1
  -4  -7   5 42115.8 1875.05   1
  -4  -7   4 170.096 199.551   1
  -4  -7   3 69796.2 2318.08   1
  -4  -7   2-515.663 296.132   1
  -4  -7   1 118986. 3069.23   1
  -4  -7   1 113089. 3085.67   2
  -4   7   1 113059. 3115.06   4
  -4  -7   0 7521.60 821.825   2
  -4   7   0 6496.11 730.016   4
  -4   7  -1 88686.7 2547.12   4
  -4  -7  -1 87914.3 2763.99   2
  -4   7  -2 2004.28 410.231   4
  -4  -7  -2 2289.20 491.367   2
  -4   7  -3 93234.3 2516.82   4
  -4  -7  -3 99124.7 3096.16   2
  -4   7  -4 780.618 260.130   4
  -4  -7  -4 339.875 251.929   2
  -4  -7  -5 35127.8 1989.19   2
  -4  -7  -6 1241.73 211.486   6
  -4   7  -6 1642.57 243.594   8
  -4  -7  -7 6244.17 418.747   6
  -4   7  -7 6652.53 447.478   8
  -4   7  -8 10825.0 563.457   8
  -4  -7  -8 11128.2 551.226   6
  -4   7  -9 970.381 205.273   8
  -4  -7  -9 883.226 184.701   6
  -4  -7 -10 6575.22 421.093   6
  -4   7 -10 7377.42 470.604   8
  -4  -7 -11 20731.0 696.460   6
  -4   7 -11 20412.7 752.152   8
  -4   7 -12-96.9732 110.476   9
  -4   7 -12-20.1304 130.862   8
  -4   7 -13 22317.5 680.979   6
  -4   7 -14 63.5784 75.2494   6
  -4  -8  16 17372.9 518.697  10
   4   8 -16 16335.7 479.590   9
   4   8 -15 180.524 115.852   9
  -4  -8  15-39.3133 130.375  10
  -4  -8  14 14271.1 642.108  10
   4   8 -14 14795.7 633.472   9
   4   8 -13 4035.38 371.205   9
  -4  -8  13 4703.00 412.838  10
  -4  -8  12 9495.46 606.230  10
   4   8 -12 10807.3 575.369   9
  -4  -8  11 3170.66 384.318  10
   4   8 -11 3413.90 335.250   9
  -4  -8  10 13254.9 727.199  10
   4   8 -10 13545.9 635.495   9
  -4  -8   9 32745.7 1100.88  10
   4   8  -9 34769.4 964.083   9
  -4  -8   8 275.535 174.765  10
   4   8  -8 516.919 158.472   9
  -4  -8   8 549.289 297.180   1
   4   8  -7 32818.3 868.337   9
  -4  -8   7 34547.0 977.227  10
  -4  -8   6 4102.11 675.739   1
  -4  -8   5 74786.1 2659.30   1
  -4  -8   4 53086.6 2210.91   1
  -4  -8   3 17051.1 1255.56   1
  -4   8   2 54531.0 2375.93   4
  -4  -8   2 61112.9 2321.89   1
  -4  -8   1 5135.05 712.864   1
  -4   8   1 4907.30 704.151   4
  -4   8   0 24515.9 1454.34   4
  -4  -8   0 24921.6 1605.02   2
  -4   8  -1 8294.28 825.113   4
  -4  -8  -1 8064.53 934.118   2
  -4   8  -2 28682.7 1471.68   4
  -4  -8  -2 31146.8 1813.19   2
  -4   8  -3 1895.31 413.098   4
  -4  -8  -3 2015.11 501.326   2
  -4   8  -4 12612.2 590.932   8
  -4  -8  -4 14197.0 1295.96   2
  -4  -8  -5 9649.48 1083.44   2
  -4   8  -5 9287.83 526.710   8
  -4   8  -6 4874.46 398.002   8
  -4  -8  -6 4080.80 727.739   2
  -4   8  -7 37813.8 1040.23   8
  -4   8  -8 300.223 157.554   8
  -4   8  -9 24754.7 851.266   8
  -4   8 -10 3674.22 345.637   8
  -4   8 -11 23876.7 776.161   8
  -4   8 -12 13397.3 555.376   8
  -4  -9  16-22.2236 82.6341  10
   4   9 -15 7441.36 374.156   9
  -4  -9  15 7601.66 375.263  10
  -4  -9  14 6571.55 402.129  10
   4   9 -14 7235.62 419.927   9
   4   9 -13 515.498 156.233   9
  -4  -9  13 940.953 210.476  10
  -4  -9  12 12290.6 627.231  10
   4   9 -12 13743.3 640.793   9
   4   9 -11 1431.04 231.196   9
  -4  -9  11 1175.13 243.655  10
   4   9 -10 45000.0 1121.49   9
  -4  -9  10 41330.5 1161.18  10
   4   9  -9 5515.64 410.823   9
  -4  -9   9 5105.50 418.649  10
   4   9  -8 87992.3 1513.03   9
  -4  -9   8 87443.9 1569.08  10
   4   9  -7 7987.01 452.739   9
  -4  -9   7 7448.69 930.467   1
   4   9  -6 47572.8 1081.28   9
  -4  -9   6 50698.6 2385.95   1
   4   9  -5 23506.2 721.958   9
  -4  -9   5 21999.8 685.311   5
  -4  -9   5 24154.1 1603.98   1
  -4  -9   4 39548.8 2022.99   1
  -4  -9   3 23870.3 1550.90   1
  -4   9   2 22929.1 1604.72   4
  -4  -9   2 25635.7 1625.55   1
  -4   9   1 411.815 264.249   4
  -4  -9   1-322.974 266.354   1
  -4   9   0 2923.69 543.455   4
  -4  -9   0 3375.67 649.077   2
  -4   9  -1 519.096 265.958   4
  -4  -9  -1 840.835 377.024   2
  -4  -9  -2 1691.62 463.433   2
  -4   9  -3 1258.17 225.012   8
  -4  -9  -3 596.841 332.114   2
  -4   9  -4 12327.7 613.957   8
  -4  -9  -4 11599.1 1208.82   2
  -4   9  -5 2350.75 290.917   8
  -4  -9  -5 2444.05 582.898   2
  -4   9  -6 53719.0 1265.68   8
  -4   9  -7 642.334 186.844   8
  -4   9  -8 41235.2 1104.44   8
  -4   9  -9 105.236 140.261   8
  -4   9 -10 44263.9 1075.17   8
  -4   9 -11 2604.46 264.995   8
  -4   9 -12 16929.8 566.999   8
   4  10 -15 1040.16 141.791   9
  -4 -10  15 557.827 105.126  10
  -4 -10  14 348.691 119.997  10
   4  10 -14 347.724 129.367   9
   4  10 -13 14931.1 601.924   9
  -4 -10  13 13725.0 556.753  10
   4  10 -12 9.57473 127.298   9
  -4 -10  12 36.8344 132.218  10
  -4 -10  11 23758.4 801.203  10
   4  10 -11 26856.8 859.930   9
   4  10 -10 82.6102 128.346   9
  -4 -10  10-83.5556 145.478  10
  -4 -10   9 51911.1 1169.53  10
   4  10  -9 54787.1 1246.06   9
   4  10  -8 6854.41 457.729   9
   4  10  -7 36909.9 992.550   9
   4  10  -6 7571.72 450.489   9
  -4 -10   6 6761.56 912.091   1
   4  10  -5 37501.2 964.390   9
  -4 -10   5 38496.8 922.849   5
  -4 -10   5 37974.6 2109.28   1
  -4 -10   4 118.682 128.956   5
  -4 -10   4 283.668 255.109   1
  -4 -10   3 19241.4 1498.16   1
  -4 -10   3 18541.8 646.075   5
  -4 -10   2 2870.51 272.627   5
  -4  10   2 2562.22 575.126   4
  -4 -10   2 3458.56 677.191   1
  -4  10   1 233.702 225.023   4
  -4 -10   1 296.351 277.135   2
  -4 -10   1 123.849 244.447   1
  -4 -10   1 111.797 136.912   5
  -4 -10   0 7829.56 448.614   5
  -4  10   0 7812.90 899.883   4
  -4 -10   0 7622.90 981.167   2
  -4 -10  -1 594.009 334.180   2
  -4 -10  -1 747.351 192.387   5
  -4 -10  -2-330.403 288.774   2
  -4  10  -3 8314.90 532.522   8
  -4 -10  -3 7245.87 963.880   2
  -4 -10  -4 1944.24 482.634   2
  -4  10  -4 991.678 224.618   8
  -4  10  -5 34208.5 1034.64   8
  -4  10  -6 27.7114 130.552   8
  -4  10  -7 45212.4 1147.27   8
  -4  10  -8 83.8093 127.504   8
  -4  10  -9 37634.3 995.766   8
  -4  10 -10 2320.23 265.625   8
  -4  10 -11 13436.0 524.837   8
   4  11 -14 3392.39 251.943   9
  -4 -11  14 3141.03 202.676  10
  -4 -11  13 5753.74 310.033  10
   4  11 -13 6502.05 379.004   9
   4  11 -12 8767.73 464.132   9
  -4 -11  12 7966.42 398.640  10
  -4 -11  11 4562.89 323.295  10
   4  11 -11 4855.93 377.238   9
   4  11 -10 21256.8 775.024   9
   4  11  -9 369.003 154.398   9
   4  11  -8 12690.2 611.606   9
   4  11  -7 178.635 133.104   9
   4  11  -6 19219.2 734.705   9
   4  11  -5 21.6461 150.011   9
  -4 -11   4 22815.6 1709.80   1
  -4 -11   4 21380.6 721.900   5
  -4  11   3 14008.8 1385.73   4
  -4 -11   3 15814.0 1424.45   1
  -4 -11   3 15619.5 628.715   5
  -4 -11   2 365.285 155.317   5
  -4 -11   2 823.218 400.510   1
  -4 -11   1 8389.95 1038.73   2
  -4 -11   1 8007.53 471.593   5
  -4 -11   0 420.197 317.767   2
  -4 -11   0 2.91224 165.672   5
  -4 -11  -1 5446.70 860.247   2
  -4 -11  -1 6511.61 436.399   5
  -4 -11  -2 3726.61 712.728   2
  -4  11  -3 10760.5 617.941   8
  -4  11  -4 10150.1 602.080   8
  -4  11  -5 1049.98 228.918   8
  -4  11  -6 18755.4 766.236   8
  -4  11  -7-113.094 162.884   8
  -4  11  -8 14359.4 626.110   8
  -4  11  -9 265.232 138.869   8
  -4  11 -10 14890.1 570.503   8
  -4  11 -11 629.278 133.191   8
   4  12 -14 11580.3 389.121   9
   4  12 -13 148.626 106.685   9
   4  12 -12 16296.0 595.559   9
   4  12 -11 836.096 184.353   9
   4  12 -10 4474.71 358.116   9
   4  12  -9 3990.55 356.637   9
   4  12  -8 208.631 140.255   9
   4  12  -7 3962.43 370.673   9
   4  12  -6 115.002 125.494   9
   4  12  -5 4162.31 374.065   9
   4  12  -4 11124.0 598.193   9
  -4 -12   4 10344.0 530.134   5
  -4 -12   3 7924.50 469.483   5
  -4 -12   2 41272.2 1036.06   5
  -4 -12   1-30.3639 184.115   5
  -4 -12   0 34368.1 972.308   5
  -4 -12  -1 203.448 154.626   5
  -4 -12  -2 5285.71 413.695   5
  -4  12  -3-239.084 221.838   8
  -4 -12  -3 232.835 151.706   5
  -4  12  -4 12789.6 674.183   8
  -4  12  -5 103.235 155.061   8
  -4  12  -6 1616.12 253.074   8
  -4  12  -7 3266.99 326.952   8
  -4  12  -8 342.108 138.209   8
  -4  12  -9 5847.40 363.076   8
  -4  12 -10 1312.34 167.932   8
  -4  12 -11 3351.71 223.000   8
   4  13 -13 12277.1 417.673   9
   4  13 -12 690.963 137.242   9
   4  13 -11 8254.95 431.231   9
   4  13 -10-30.1417 116.179   9
   4  13  -9 411.234 150.957   9
   4  13  -8 801.705 197.874   9
   4  13  -7-30.1834 133.322   9
   4  13  -6 34.3139 126.808   9
   4  13  -5 6703.04 473.647   9
   4  13  -4 0.61177 151.844   9
  -4 -13   4-157.393 165.689   5
  -4 -13   3 16351.0 660.999   5
  -4 -13   2 3162.91 324.676   5
  -4 -13   1 51663.9 1215.23   5
  -4 -13   0-148.686 190.140   5
  -4 -13  -1 46487.1 1145.31   5
  -4  13  -2 345.585 171.668   8
  -4 -13  -2 281.734 170.133   5
  -4  13  -3 11675.2 656.638   8
  -4 -13  -3 12218.2 607.032   5
  -4  13  -4 3790.45 383.312   8
  -4 -13  -4 4069.83 365.489   5
  -4  13  -5 8229.34 515.188   8
  -4 -13  -5 8276.89 497.016   5
  -4  13  -6 821.982 185.079   8
  -4  13  -7 592.798 157.702   8
  -4  13  -8-170.336 125.335   8
  -4  13  -9-26.1543 86.6866   8
  -4  13 -10 1116.57 142.303   8
  -4 -13 -10 1408.70 165.804   5
   4  14 -12 8665.25 353.043   9
   4  14 -11 1776.40 202.182   9
   4  14 -10 1829.09 213.360   9
   4  14  -9 11955.0 530.798   9
   4  14  -8 2334.39 268.955   9
   4  14  -7 5103.63 390.906   9
   4  14  -6 1814.21 272.620   9
   4  14  -5 3976.10 377.238   9
   4  14  -4 21109.1 832.415   9
   4  14  -3 3537.56 381.298   9
  -4 -14   3 3467.67 317.859   5
  -4 -14   2 12188.6 576.107   5
  -4 -14   1-23.6151 149.810   5
  -4 -14   0 46486.7 1119.71   5
  -4 -14  -1-215.776 186.887   5
  -4  14  -2 20311.9 843.735   8
  -4 -14  -2 20794.9 759.941   5
  -4  14  -3 17.9553 167.626   8
  -4 -14  -3 89.4253 172.531   5
  -4  14  -4 9888.65 568.595   8
  -4 -14  -4 9941.82 545.025   5
  -4  14  -5 2271.13 271.521   8
  -4 -14  -5 2482.17 281.056   5
  -4  14  -6 6842.51 420.030   8
  -4 -14  -6 7558.83 431.135   5
  -4  14  -7 6291.16 366.120   8
  -4 -14  -7 7270.86 399.431   5
  -4  14  -8 43.4019 97.9995   8
  -4 -14  -8 94.0487 110.844   5
  -4 -14  -9 1183.81 151.501   5
  -4  14  -9 742.972 118.507   8
  -4 -14 -10 2295.09 154.766   5
   4  15 -11 3131.17 214.619   9
   4  15 -10 6615.97 345.082   9
   4  15  -9 2326.05 236.534   9
   4  15  -8 21868.8 696.993   9
   4  15  -7-13.5332 128.496   9
   4  15  -6 9304.00 518.913   9
   4  15  -5 547.420 182.392   9
   4  15  -4 6176.08 452.054   9
   4  15  -3 9267.12 560.331   9
   4  15  -2 7241.29 507.491   9
  -4 -15   2 6522.59 418.509   5
  -4 -15   1 6930.84 433.050   5
  -4 -15   0 1403.37 227.666   5
  -4  15  -1 15390.9 697.761   8
  -4 -15  -1 15984.4 635.782   5
  -4  15  -2 106.305 151.861   8
  -4 -15  -2 291.461 164.032   5
  -4  15  -3 1912.35 267.505   8
  -4 -15  -3 1963.92 246.921   5
  -4  15  -4 9468.56 495.249   8
  -4 -15  -4 9235.40 479.431   5
  -4  15  -5 2396.68 251.452   8
  -4 -15  -5 2679.80 267.791   5
  -4  15  -6 8226.47 400.712   8
  -4 -15  -6 9038.15 430.907   5
  -4  15  -7 2363.20 205.586   8
  -4 -15  -7 3219.58 243.913   5
  -4  15  -8 7760.48 303.739   8
  -4 -15  -8 9870.40 351.979   5
   4  16  -9 14564.5 471.982   9
   4  16  -8-40.0392 94.1240   9
   4  16  -7 14901.0 552.894   9
   4  16  -6 257.603 135.138   9
   4  16  -5 11479.7 544.623   9
   4  16  -4-144.229 152.422   9
   4  16  -3 2876.32 315.884   9
   4  16  -2 1118.88 220.271   9
  -4 -16   1 5755.55 360.953   5
  -4  16   1 5379.66 389.653   8
   4  16  -1 6260.35 453.930   9
  -4  16   0-46.1627 127.284   8
  -4 -16   0-227.867 130.516   5
  -4  16  -1-25.4507 130.058   8
  -4 -16  -1-228.590 131.772   5
  -4  16  -2-68.7054 124.121   8
  -4 -16  -2-61.2332 132.420   5
  -4  16  -3 2998.08 271.569   8
  -4 -16  -3 3062.27 270.495   5
  -4  16  -4-41.4552 97.2324   8
  -4 -16  -4-108.499 119.467   5
  -4  16  -5 16409.6 505.297   8
  -4 -16  -5 19813.4 556.418   5
  -4  16  -6-207.267 112.998   8
  -4 -16  -6 206.952 100.276   5
  -4 -16  -7 13139.0 369.762   5
  -4 -17   8 8601.19 292.888   7
   4  17  -7 40.2219 93.0487   9
   4  17  -6 9068.16 399.965   9
   4  17  -5 1303.84 184.840   9
   4  17  -4 4893.31 331.494   9
   4  17  -3 13.7361 127.111   9
   4  17  -2 1757.83 226.031   9
  -4  17   2 1751.40 200.653   8
   4  17  -1 2763.72 266.672   9
  -4  17   1 2178.76 215.516   8
   4  17   0 587.444 152.874   9
  -4  17   0 495.241 124.385   8
  -4 -17  -1 3909.62 263.576   5
   4  17   1 4395.68 316.837   9
  -4  17  -1 3458.46 259.455   8
  -4  17  -2 129.956 95.6262   8
  -4 -17  -2 72.7983 97.7721   5
  -4  17  -3 2285.80 186.438   8
  -4 -17  -3 2710.78 206.688   5
  -4  17  -4 3005.77 186.712   8
  -4 -17  -4 4277.62 237.362   5
  -4 -17  -5 391.650 90.2417   5
   4  18  -5 1733.54 156.557   9
   4  18  -4 1197.25 146.065   9
   4  18  -3 616.558 119.553   9
  -4  18   3 704.877 97.1363   8
  -4  18   2 3228.79 190.053   8
   4  18  -2 3536.92 240.348   9
   4  18  -1 313.639 102.839   9
  -4  18   1 366.351 82.5274   8
   4  18   0 8209.48 343.038   9
  -4  18   0 5868.39 243.464   8
   4  18   1-159.500 94.4636   9
   4  18   2 7593.87 303.837   9
  -5   0  16 288.600 114.985  10
  -5   0  14 43498.7 1095.04  10
  -5   0  13-163.590 162.529  10
  -5   0  12 184824. 2422.01  10
  -5   0  11 69.2989 192.322  10
  -5   0  11-895.298 584.722   3
  -5   0  10 29551.9 1008.45  10
  -5   0  10 17977.1 2180.75   3
  -5   0   9-444.919 487.042   3
  -5   0   8 70305.9 3738.45   3
  -5   0   7-165.268 160.552   4
  -5   0   7 58.5562 303.398   3
  -5   0   6 152316. 3100.93   4
  -5   0   6 178335. 4402.85   3
  -5   0   5 280.136 220.840   4
  -5   0   5 186.111 224.300   3
  -5   0   4 1444.02 302.326   4
  -5   0   3 173.636 135.757   4
  -5   0   2 1132.14 289.841   4
  -5   0   1 72.2626 147.903   4
  -5   0   0 6492.99 635.077   4
  -5   0  -1-12.5813 170.333   4
  -5   0  -2 418309. 5209.64   4
  -5   0  -3-215.419 192.860   2
  -5   0  -3 232.024 258.614   4
  -5   0  -4 149526. 3282.95   2
  -5   0  -5-218.856 243.985   2
  -5   0  -7-75.7529 205.084   6
  -5   0  -8 47031.8 1520.42   6
  -5   0  -8 42533.0 1003.69   8
  -5   0  -9 303.243 259.277   6
  -5   0 -10 6026.99 605.139   6
  -5   0 -10 6009.87 459.844   9
  -5   0 -11-23.9833 236.711   6
  -5   0 -12 11852.6 729.433   6
  -5   0 -13-91.0328 185.099   6
  -5   0 -14 2479.35 255.885   6
  -5   0 -15-45.3841 79.4716   6
  -5  -1  17 1077.56 139.381  10
  -5  -1  16 1780.63 218.465  10
  -5   1  15 1115.95 185.428  10
  -5  -1  15 1192.06 223.444  10
  -5  -1  14 1123.80 219.187  10
  -5  -1  13 68936.9 1519.03  10
  -5   1  13 64726.4 1324.03  10
  -5   1  12 1090.83 239.527  10
  -5  -1  12 1030.33 283.130  10
  -5   1  11 93773.5 1632.25  10
  -5  -1  11 93197.5 1962.40  10
  -5   1  11 94374.9 4614.22   3
  -5  -1  11 90644.9 4668.94   3
  -5   1  10 7932.50 1399.55   3
  -5  -1  10 6007.44 1330.75   3
  -5  -1  10 9000.86 640.474  10
  -5   1  10 8575.71 513.523  10
  -5   1   9 47784.2 3321.60   3
  -5  -1   9 28444.1 2609.37   3
  -5   1   8 24474.3 2159.52   3
  -5  -1   8 23892.9 2116.18   3
  -5   1   7 54946.1 2807.01   3
  -5  -1   7 57351.0 2861.63   3
  -5  -1   6 31451.2 1278.91   4
  -5   1   6 33822.0 1649.58   4
  -5   1   6 39300.8 2051.93   3
  -5  -1   6 42256.5 2091.84   3
  -5  -1   5 7937.33 647.834   4
  -5   1   5 8868.24 876.736   3
  -5  -1   5 9409.37 899.637   3
  -5   1   5 7763.97 764.618   4
  -5  -1   4 110033. 2358.57   4
  -5   1   4 108531. 2665.68   4
  -5  -1   3-7.21808 152.531   4
  -5   1   3-125.025 144.937   4
  -5  -1   2 29312.2 1226.66   4
  -5   1   2 29360.3 1352.50   4
  -5  -1   1 22477.7 1112.81   4
  -5   1   1 23080.7 1195.11   4
  -5   1   0 15841.3 1012.35   4
  -5  -1   0 14947.4 929.927   4
  -5  -1  -1 85133.3 1818.92   2
  -5  -1  -1 83578.6 2195.44   4
  -5   1  -1 84830.5 2345.74   4
  -5  -1  -2 42846.7 1440.77   2
  -5  -1  -2 42037.7 1668.76   4
  -5   1  -2 42946.1 1702.77   4
  -5  -1  -3 169458. 3121.59   2
  -5   1  -3 172970. 3491.13   4
  -5  -1  -4 3351.01 490.690   2
  -5  -1  -5 59071.9 2201.79   2
  -5  -1  -6 1802.25 455.518   2
  -5  -1  -7 75316.1 1674.00   6
  -5   1  -7 73622.2 1267.27   8
  -5  -1  -8 62498.6 1618.29   6
  -5   1  -8 60338.7 1201.89   8
  -5  -1  -9 64906.1 1705.37   6
  -5   1  -9 63583.5 2000.00   6
  -5   1  -9 58448.6 1237.72   8
  -5  -1  -9 55531.5 1313.75   9
  -5  -1 -10 37107.6 1299.58   6
  -5   1 -10 38136.9 1538.63   6
  -5   1 -11 393.379 186.237   9
  -5  -1 -11 532.123 232.768   6
  -5   1 -11 403.829 251.334   6
  -5  -1 -12 10331.2 637.333   6
  -5   1 -12 11147.3 717.419   6
  -5  -1 -13 147.478 142.887   6
  -5   1 -13 308.235 182.650   6
  -5   1 -14 5230.43 363.600   6
  -5  -1 -14 5022.53 349.209   6
  -5  -1 -15 13802.2 429.964   6
  -5   1 -15 14097.5 451.337   6
  -5  -2  15 18528.7 714.127  10
  -5  -2  14 15290.2 709.924  10
  -5  -2  13 1350.55 293.561  10
  -5  -2  12 3623.73 447.309  10
  -5   2  12 3263.11 313.047  10
  -5  -2  11 2995.03 438.601  10
  -5   2  11 2265.31 273.544  10
  -5   2  11 3365.92 955.828   3
  -5  -2  11 1915.01 746.822   3
  -5   2  10 63448.9 1245.77  10
  -5  -2  10 71505.6 1891.61  10
  -5   2  10 64508.4 3651.13   3
  -5  -2  10 63175.7 3702.10   3
  -5   2   9 20338.6 1980.42   3
  -5  -2   9 18798.3 1931.93   3
  -5   2   8 7639.38 1153.11   3
  -5  -2   8 9471.93 1252.57   3
  -5   2   7 27764.3 1914.71   3
  -5  -2   7 28847.8 1922.17   3
  -5   2   6 3605.38 650.179   3
  -5  -2   6 4557.29 685.847   3
  -5  -2   5 140723. 2448.43   4
  -5   2   5 149675. 3628.83   4
  -5   2   5 143764. 3414.84   3
  -5  -2   4 1580.77 293.253   4
  -5   2   4 2057.84 424.914   4
  -5  -2   4 1819.90 276.093   1
  -5  -2   3 151854. 2616.49   4
  -5   2   3 147882. 3228.31   4
  -5   2   2 3061.05 476.045   4
  -5  -2   2 3102.51 397.154   4
  -5   2   1 97196.1 2538.66   4
  -5  -2   1 98169.1 2197.42   4
  -5  -2   0 6699.14 457.728   2
  -5  -2   0 6117.48 574.733   4
  -5   2   0 6544.19 664.386   4
  -5  -2  -1 57607.2 1549.00   2
  -5   2  -1 56990.1 1978.58   4
  -5  -2  -1 56999.0 1841.14   4
  -5  -2  -2 61562.2 1786.65   2
  -5   2  -2 63165.4 2087.57   4
  -5   2  -3 2328.90 443.263   4
  -5  -2  -3 1952.07 376.599   2
  -5  -2  -4 56471.1 2055.22   2
  -5   2  -4 56326.0 2099.07   4
  -5  -2  -6 46065.6 2114.49   2
  -5  -2  -7 57528.4 1400.85   6
  -5  -2  -7 59906.3 2567.41   2
  -5   2  -7 57105.8 1129.16   8
  -5  -2  -8 4048.77 418.134   6
  -5   2  -8 3690.72 324.581   8
  -5  -2  -8 3861.01 716.529   2
  -5  -2  -9 11361.2 689.242   6
  -5   2  -9 10648.0 535.947   8
  -5  -2 -10 62501.2 1606.89   6
  -5   2 -10 59818.5 2042.01   6
  -5   2 -10 57752.0 1260.39   8
  -5  -2 -11 35121.4 1162.91   6
  -5   2 -11 36413.7 1476.88   6
  -5   2 -12 1356.95 219.466   9
  -5  -2 -12 2146.13 303.591   6
  -5   2 -12 2326.42 380.813   6
  -5  -2 -13 29865.2 897.209   6
  -5   2 -13 31070.7 1038.97   6
  -5  -2 -14 3333.83 267.306   6
  -5   2 -14 3446.86 298.858   6
  -5  -2 -15 21783.0 509.196   6
  -5   2 -15 20878.2 537.621   6
  -5  -3  17 605.721 129.725  10
  -5  -3  16 26833.5 765.330  10
  -5  -3  15 487.155 182.560  10
  -5  -3  14 8429.95 572.753  10
  -5  -3  13 4396.15 458.573  10
  -5  -3  12 766.759 274.801  10
  -5  -3  11 956.613 371.255  10
  -5  -3  10 3402.88 516.662  10
  -5   3  10 3393.70 777.469   3
  -5  -3  10 3303.98 864.905   3
  -5   3   9-193.021 314.232   3
  -5  -3   9 82.4490 302.027  10
  -5   3   8 22823.8 1802.94   3
  -5  -3   8 24348.8 1825.32   3
  -5  -3   7 2979.31 492.268   1
  -5   3   7 2114.38 575.944   3
  -5  -3   7 2472.03 533.572   3
  -5  -3   6 65343.2 2068.57   1
  -5   3   6 68013.9 2548.31   3
  -5  -3   6 72611.4 2530.94   3
  -5  -3   5 3691.91 478.121   1
  -5  -3   4 80071.3 1982.73   1
  -5  -3   4 79415.8 1675.09   4
  -5   3   3 7408.78 807.816   4
  -5  -3   3 5838.14 527.821   1
  -5  -3   3 6729.89 517.515   4
  -5   3   2 209008. 3934.85   4
  -5  -3   2 201214. 2922.94   4
  -5   3   1 2925.60 489.011   4
  -5  -3   1 2629.91 368.187   4
  -5  -3   0 114252. 2010.75   2
  -5   3   0 116425. 2894.22   4
  -5   3  -1 1220.22 333.463   4
  -5  -3  -1 1957.97 314.058   2
  -5  -3  -2 37779.6 1460.90   2
  -5   3  -2 39853.3 1701.46   4
  -5  -3  -3 4922.90 592.607   2
  -5   3  -3 4804.13 610.946   4
  -5   3  -4 274.712 240.756   4
  -5  -3  -4 564.415 247.806   2
  -5  -3  -5 8906.68 917.263   2
  -5  -3  -6 4048.15 676.957   2
  -5   3  -7 3454.36 303.296   8
  -5  -3  -7 3375.37 677.441   2
  -5  -3  -7 3317.99 351.792   6
  -5  -3  -8 12562.9 675.456   6
  -5  -3  -8 12203.3 1226.21   2
  -5   3  -8 11998.0 571.045   8
  -5  -3  -9 1005.30 235.421   6
  -5   3  -9 923.099 184.582   8
  -5  -3 -10 24903.0 965.487   6
  -5   3 -10 23865.7 1317.21   6
  -5   3 -10 24005.7 821.481   8
  -5   3 -11 23976.0 1191.52   6
  -5  -3 -11 20984.6 848.361   6
  -5  -3 -12 28608.0 938.385   6
  -5   3 -12 32187.9 1214.34   6
  -5  -3 -13 192.171 127.172   6
  -5   3 -13 37.1119 152.242   6
  -5  -3 -14 24338.0 646.829   6
  -5   3 -14 22881.0 696.946   6
  -5  -3 -15 1984.12 151.649   6
  -5   3 -15 1951.87 171.410   6
  -5  -4  17 23022.4 587.520  10
  -5  -4  16 1168.87 197.068  10
  -5  -4  15 13796.5 646.863  10
  -5  -4  14 2724.59 363.608  10
  -5  -4  13 629.017 266.276  10
  -5  -4  12 4761.61 553.493  10
  -5  -4  11 1588.58 444.436  10
  -5  -4  10 12507.4 937.484  10
  -5  -4  10 10557.9 1248.60   3
  -5   4  10 12195.0 1331.53   3
  -5  -4   9 8050.98 1049.42   3
  -5   4   9 6893.17 970.839   3
  -5  -4   8 19552.2 1362.64   1
  -5   4   8 19989.2 1572.24   3
  -5  -4   8 21065.3 1567.10   3
  -5  -4   7 17977.7 1219.26   1
  -5   4   7 18266.3 1393.53   3
  -5  -4   7 20877.9 1423.22   3
  -5  -4   6 2770.32 463.371   1
  -5   4   6 2551.36 521.383   3
  -5  -4   5 66512.8 2097.59   1
  -5  -4   4 1565.02 329.040   1
  -5   4   4 1835.32 499.886   4
  -5   4   3 123043. 3436.20   4
  -5  -4   3 106952. 2443.08   1
  -5  -4   2 6176.99 608.495   1
  -5   4   2 8081.67 830.458   4
  -5   4   1 104056. 2837.09   4
  -5   4   0 6337.57 710.789   4
  -5  -4   0 6303.97 537.425   2
  -5  -4  -1 44949.2 1559.98   2
  -5   4  -1 47820.5 1917.30   4
  -5  -4  -2 9044.99 762.250   2
  -5   4  -2 10130.6 894.173   4
  -5  -4  -3 15931.5 1103.72   2
  -5   4  -3 16436.2 1123.74   4
  -5  -4  -4 17786.4 1238.83   2
  -5   4  -4 17909.0 1183.75   4
  -5  -4  -5 1693.31 428.762   2
  -5  -4  -6 8733.67 1009.81   2
  -5   4  -6 8893.00 478.153   8
  -5  -4  -6 9361.23 535.872   6
  -5  -4  -7 13813.3 669.444   6
  -5  -4  -7 14191.9 1316.05   2
  -5   4  -7 13711.8 594.474   8
  -5  -4  -8 21891.2 868.470   6
  -5   4  -8 22924.1 793.242   8
  -5  -4  -9 6093.51 475.909   6
  -5   4  -9 6766.04 442.550   8
  -5  -4 -10 109.944 146.098   6
  -5   4 -10 469.489 296.815   6
  -5   4 -10 77.2105 132.326   8
  -5  -4 -11 23682.6 875.516   6
  -5   4 -11 23525.1 801.394   8
  -5  -4 -12 2335.53 282.002   6
  -5   4 -12 2226.46 344.002   6
  -5  -4 -13 20017.1 658.793   6
  -5   4 -13 20941.6 791.499   6
  -5  -4 -14 116.022 96.9539   6
  -5   4 -14 64.6639 99.1372   6
  -5  -5  17 4823.28 270.857  10
  -5  -5  15 5689.91 435.312  10
  -5  -5  14 1349.64 281.557  10
  -5  -5  13 17037.6 891.467  10
  -5  -5  12 130.028 231.825  10
  -5  -5  11 41322.9 1560.20  10
  -5   5  10 93.1075 302.196   3
  -5  -5  10-9.02957 244.609   3
  -5  -5  10 838.800 394.494  10
  -5  -5   9 42476.1 2080.89   1
  -5   5   9 46658.3 2341.25   3
  -5  -5   9 46900.9 2256.70   3
  -5  -5   8 13264.3 881.792  10
  -5  -5   8 14629.8 1179.86   1
  -5   5   8 16553.3 1360.16   3
  -5  -5   8 15656.0 1244.49   3
  -5  -5   7 43668.0 1973.70   1
  -5   5   7 43069.3 2032.76   3
  -5  -5   6 11289.8 995.389   1
  -5  -5   5 997.759 307.943   1
  -5  -5   4 46155.3 1803.05   1
  -5   5   3 101.792 220.996   4
  -5  -5   3 26.4937 197.419   1
  -5  -5   2 60850.2 2028.03   1
  -5   5   2 64559.6 2459.97   4
  -5   5   1 6636.87 774.534   4
  -5   5   0 8216.51 828.135   4
  -5  -5   0 8120.86 671.051   2
  -5  -5  -1 16920.8 1058.09   2
  -5   5  -1 17722.9 1188.50   4
  -5  -5  -2 7880.07 784.632   2
  -5   5  -2 8208.75 813.490   4
  -5  -5  -3 51318.0 2091.29   2
  -5   5  -3 52632.1 2025.55   4
  -5  -5  -4 4198.71 633.953   2
  -5   5  -4 3928.88 566.697   4
  -5   5  -5 43686.6 1884.92   4
  -5  -5  -5 42625.2 2127.14   2
  -5  -5  -6 4150.17 375.670   6
  -5   5  -6 4044.73 341.961   8
  -5  -5  -6 3634.23 672.537   2
  -5  -5  -7 66472.2 2868.27   2
  -5  -5  -7 68631.3 1475.43   6
  -5   5  -7 69053.3 1364.24   8
  -5  -5  -8 5076.11 436.336   6
  -5   5  -8 5041.03 392.211   8
  -5  -5  -9 17924.3 770.138   6
  -5   5  -9 18038.9 720.743   8
  -5  -5 -10 16619.7 728.949   6
  -5   5 -10 15176.0 936.913   6
  -5   5 -10 15584.3 680.843   8
  -5  -5 -11 1122.45 226.978   6
  -5   5 -11 985.531 264.029   6
  -5   5 -11 1261.53 215.735   8
  -5  -5 -12 15205.9 604.757   6
  -5   5 -12 14837.2 721.204   6
  -5  -5 -13 19.9989 87.6551   6
  -5   5 -13-26.1362 121.910   6
  -5  -5 -14 11333.9 363.468   6
  -5   5 -14 10225.8 393.024   6
  -5  -6  17 1429.79 153.160  10
  -5  -6  16 7825.89 404.074  10
  -5  -6  15-122.455 164.058  10
  -5  -6  14 19338.5 816.060  10
  -5  -6  13 771.084 261.645  10
  -5  -6  12 36377.8 1316.36  10
  -5  -6  11 341.007 260.606  10
  -5  -6  10 74970.6 2057.22  10
  -5  -6   9 521.719 280.717  10
  -5  -6   9 438.244 294.067   1
  -5  -6   8 41626.9 2066.55   1
  -5  -6   8 47439.6 1538.95  10
  -5  -6   7 5930.56 776.409   1
  -5  -6   6 22890.2 1460.54   1
  -5  -6   5 3074.40 531.664   1
  -5  -6   4 3840.00 583.391   1
  -5   6   3 15004.6 1341.79   4
  -5  -6   3 14559.4 1067.41   1
  -5   6   2 1830.59 524.591   4
  -5  -6   2 1632.16 377.365   1
  -5   6   1-89.1186 198.358   4
  -5   6   0 22309.6 1392.31   4
  -5   6  -1 473.096 270.887   4
  -5  -6  -1 230.719 213.754   2
  -5  -6  -2 62950.0 2334.41   2
  -5   6  -2 66035.9 2314.90   4
  -5   6  -3-267.967 226.061   4
  -5  -6  -3 647.085 295.255   2
  -5  -6  -4 82707.4 2939.60   2
  -5   6  -4 82418.5 2573.63   4
  -5  -6  -5 1710.99 246.450   6
  -5   6  -5 1222.59 206.417   8
  -5  -6  -5 1374.15 430.630   2
  -5   6  -5 1337.91 362.982   4
  -5  -6  -6 70236.2 2934.44   2
  -5  -6  -6 71818.6 1416.76   6
  -5   6  -6 73534.5 1399.53   8
  -5  -6  -7 2205.91 290.111   6
  -5   6  -7 1965.38 273.759   8
  -5  -6  -8 47195.3 1193.69   6
  -5   6  -8 45197.7 1142.58   8
  -5  -6  -9 2137.03 287.139   6
  -5   6  -9 1914.96 260.367   8
  -5   6  -9 1793.19 309.547   6
  -5  -6 -10 13988.0 649.872   6
  -5   6 -10 13262.2 750.185   6
  -5   6 -10 14350.9 638.569   8
  -5  -6 -11 2460.91 275.330   6
  -5   6 -11 2289.60 330.626   6
  -5   6 -11 2420.52 267.616   8
  -5  -6 -12-11.8269 110.664   6
  -5   6 -12 314.514 153.781   6
  -5  -6 -13 1909.16 183.184   6
  -5   6 -13 1606.27 182.781   6
  -5  -7  16 592.933 135.519  10
  -5  -7  15 15246.4 607.941  10
  -5  -7  14 32.9059 164.440  10
   5   7 -14 89.1037 105.783   9
   5   7 -13 15881.6 647.600   9
  -5  -7  13 14290.1 735.760  10
  -5  -7  12 4402.10 467.631  10
   5   7 -12 4591.05 365.536   9
   5   7 -11 59000.7 1256.85   9
  -5  -7  11 61124.4 1668.75  10
  -5  -7  10 365.673 229.466  10
   5   7 -10 35.1258 105.296   9
  -5  -7   9 62031.6 1684.24  10
   5   7  -9 57501.8 1162.73   9
  -5  -7   8 567.763 226.116  10
  -5  -7   8 614.965 335.936   1
  -5  -7   7 16527.4 1314.85   1
  -5  -7   7 18914.0 801.491  10
  -5  -7   6 4626.52 707.603   1
  -5  -7   5 3029.18 543.145   1
  -5  -7   4 577.068 277.488   1
  -5   7   3 719.043 361.305   4
  -5  -7   3 294.182 222.925   1
  -5   7   2 7220.63 931.620   4
  -5  -7   2 8066.17 859.042   1
  -5   7   1 9752.94 999.586   4
  -5   7   0 764.392 302.138   4
  -5   7  -1 66552.7 2428.69   4
  -5  -7  -1 68845.9 2569.12   2
  -5   7  -2 15045.1 1149.12   4
  -5  -7  -2 12777.3 1157.37   2
  -5  -7  -3 63505.9 2624.48   2
  -5   7  -3 62728.6 2287.81   4
  -5   7  -4 757.307 304.175   4
  -5  -7  -4 1060.30 210.898   6
  -5   7  -4 670.680 177.152   8
  -5  -7  -4 599.430 334.096   2
  -5  -7  -5 77878.3 3077.09   2
  -5  -7  -5 80736.0 1437.18   6
  -5   7  -5 79803.0 1505.81   8
  -5  -7  -6 358.665 169.385   6
  -5   7  -6 200.223 160.714   8
  -5  -7  -6-132.027 232.339   2
  -5   7  -7 45863.4 1157.68   8
  -5  -7  -7 46736.6 1152.85   6
  -5  -7  -8-49.2839 134.613   6
  -5   7  -8 237.209 142.191   8
  -5  -7  -9 25840.7 856.937   6
  -5   7  -9 25290.1 854.137   8
  -5  -7 -10 948.785 193.317   6
  -5   7 -10 1340.47 219.330   8
  -5  -7 -11 3515.95 288.698   6
  -5   7 -11 2964.12 294.916   6
  -5   7 -11 3827.05 318.381   8
  -5  -7 -12 3011.75 230.144   6
  -5   7 -12 2622.21 238.312   6
  -5  -8  15 2410.88 234.916  10
   5   8 -14 9446.20 454.582   9
  -5  -8  14 8903.48 490.251  10
  -5  -8  13 2605.64 316.456  10
   5   8 -13 2650.76 276.342   9
  -5  -8  12 24590.8 929.994  10
   5   8 -12 26382.4 838.088   9
  -5  -8  11 61.5999 174.281  10
   5   8 -11 144.640 116.254   9
   5   8 -10 34593.2 951.504   9
  -5  -8  10 34024.5 1146.62  10
  -5  -8   9 4000.08 414.316  10
   5   8  -9 3812.77 338.109   9
   5   8  -8 25984.1 790.884   9
  -5  -8   8 26469.6 956.202  10
   5   8  -7 19718.0 677.032   9
  -5  -8   7 20079.0 780.030  10
  -5  -8   7 17910.1 1431.73   1
  -5  -8   6 2238.66 532.674   1
   5   8  -6 1667.69 225.762   9
  -5   8   4 5244.44 937.649   4
  -5  -8   4 3769.42 648.417   1
  -5   8   3 16837.6 1533.90   4
  -5  -8   3 18048.8 1346.92   1
  -5   8   2 1044.67 426.146   4
  -5  -8   2 456.823 245.897   1
  -5   8   1 20321.6 1482.21   4
  -5   8   0 38365.0 1941.83   4
  -5  -8  -1 24565.1 1680.62   2
  -5   8  -1 23726.7 1501.27   4
  -5  -8  -2 32416.1 1936.71   2
  -5   8  -2 31592.3 1681.51   4
  -5   8  -3 3207.67 558.955   4
  -5  -8  -3 3571.68 305.647   6
  -5   8  -3 3429.81 344.053   8
  -5  -8  -3 4131.77 713.730   2
  -5  -8  -4 34832.2 2073.10   2
  -5  -8  -4 34095.3 896.580   6
  -5   8  -4 35217.6 1022.77   8
  -5  -8  -5 12.5312 136.615   6
  -5   8  -5 23.5478 132.780   8
  -5  -8  -6 26514.2 826.871   6
  -5   8  -6 28061.2 916.976   8
  -5  -8  -7 1475.88 225.929   6
  -5   8  -7 1496.36 243.175   8
  -5  -8  -8 16097.0 660.061   6
  -5   8  -8 16295.0 712.362   8
  -5  -8  -9 9010.84 476.762   6
  -5   8  -9 9678.87 543.250   8
  -5  -8 -10 2062.11 226.255   6
  -5   8 -10 2102.73 276.779   8
  -5   8 -11 14093.8 562.303   8
  -5  -9  15 1661.93 180.711  10
   5   9 -14 5767.14 338.558   9
  -5  -9  14 5700.40 355.439  10
   5   9 -13 4409.57 334.856   9
  -5  -9  13 3912.83 334.032  10
  -5  -9  12 1813.14 260.066  10
   5   9 -12 1842.49 235.376   9
   5   9 -11 12450.9 579.980   9
  -5  -9  11 11434.3 603.829  10
   5   9 -10 2577.60 283.000   9
  -5  -9  10 2605.41 318.750  10
   5   9  -9 9924.99 526.332   9
  -5  -9   9 9404.37 549.612  10
   5   9  -8 24110.0 787.202   9
  -5  -9   8 21667.2 794.612  10
   5   9  -7 3029.08 302.178   9
   5   9  -6 72733.1 1323.20   9
  -5  -9   6 71428.1 2853.30   1
  -5  -9   5 9180.78 1033.08   1
   5   9  -5 9416.33 480.671   9
  -5   9   4 62042.5 3142.24   4
  -5  -9   4 67148.2 2727.02   1
  -5  -9   4 63968.4 1175.79   5
  -5   9   3 375.773 332.016   4
  -5  -9   3 164.888 178.357   6
  -5  -9   3 116.043 132.068   5
  -5  -9   3-338.975 333.521   1
  -5   9   2 24853.0 1746.42   4
  -5  -9   2 26334.1 807.519   6
  -5  -9   2 23935.5 723.476   5
  -5  -9   2 26408.3 1682.52   1
  -5   9   1 41.8619 220.006   4
  -5  -9   1-234.199 182.344   6
  -5  -9   1-141.192 181.001   5
  -5  -9   0 14702.7 574.440   6
  -5  -9   0 15928.4 610.781   5
  -5   9   0 15217.6 1277.78   4
  -5  -9  -1 5110.35 346.269   6
  -5  -9  -1 5606.65 384.504   5
  -5   9  -1 5687.13 769.206   4
  -5  -9  -2 10944.8 492.867   6
  -5   9  -2 11833.8 1062.29   4
  -5  -9  -2 11539.9 1217.09   2
  -5  -9  -3 2403.79 253.974   6
  -5   9  -3 2614.89 320.808   8
  -5  -9  -4 2735.86 275.928   6
  -5   9  -4 2787.29 323.082   8
  -5  -9  -4 3194.86 684.774   2
  -5  -9  -5 5673.86 386.693   6
  -5   9  -5 5997.89 458.537   8
  -5   9  -6 2337.89 295.685   8
  -5   9  -7 3491.44 346.107   8
  -5   9  -8 25993.4 873.430   8
  -5   9  -9 730.529 199.348   8
  -5   9 -10 28554.9 831.574   8
  -5   9 -11 262.451 129.407   8
   5  10 -14 1581.70 170.802   9
  -5 -10  13 2408.92 232.939  10
   5  10 -13 2707.61 244.825   9
  -5 -10  12-228.564 148.168  10
   5  10 -12 89.2514 102.134   9
   5  10 -11 264.566 131.617   9
   5  10 -10-37.0663 133.399   9
  -5 -10   9 19585.9 710.054  10
   5  10  -9 22815.9 783.114   9
   5  10  -8 101.938 117.900   9
   5  10  -7 45660.4 1087.02   9
   5  10  -6 33.8484 110.807   9
   5  10  -5 39636.6 1011.50   9
  -5  10   4-250.956 495.733   4
  -5 -10   4-71.9903 168.100   5
  -5 -10   3 98029.0 1493.11   5
  -5 -10   3 95525.6 3376.78   1
  -5  10   2 984.430 452.851   4
  -5 -10   2 414.873 176.906   6
  -5 -10   2 512.284 154.648   5
  -5 -10   1 31689.6 885.127   6
  -5 -10   1 33495.5 900.813   5
  -5  10   0 3283.19 631.644   4
  -5 -10   0 2962.86 297.521   5
  -5 -10  -1 1360.43 230.903   5
  -5 -10  -2 64.1528 142.872   5
  -5  10  -3 8010.49 533.436   8
  -5  10  -4 2595.04 321.473   8
  -5  10  -5 220.294 153.189   8
  -5  10  -6 81.8247 146.997   8
  -5  10  -7 16387.9 696.072   8
  -5  10  -8 321.478 152.621   8
  -5  10  -9 33317.1 903.160   8
  -5  10 -10 247.266 128.029   8
  -5  10 -11 25330.4 666.204   8
  -5 -11  13 8179.33 333.211  10
   5  11 -13 9539.29 413.555   9
  -5 -11  12 210.265 94.1539  10
   5  11 -12 40.2359 99.4071   9
   5  11 -11 8992.35 471.298   9
  -5 -11  11 8968.12 415.897  10
   5  11 -10 270.690 139.868   9
   5  11  -9 12462.8 577.206   9
   5  11  -8 20211.3 740.800   9
   5  11  -7 17194.7 682.164   9
   5  11  -6 36215.6 991.657   9
   5  11  -5 2163.91 262.364   9
   5  11  -4 25346.6 847.180   9
  -5 -11   4 24807.2 805.230   5
  -5 -11   3-14.3464 181.810   5
  -5 -11   2 39446.2 1008.73   5
  -5 -11   1 19209.0 735.201   5
  -5 -11   0 1337.43 245.448   5
  -5 -11  -1 634.855 194.299   5
  -5  11  -2 13368.4 714.529   8
  -5 -11  -2 12976.7 612.707   5
  -5  11  -3 8076.00 557.454   8
  -5 -11  -3 7079.69 474.073   5
  -5  11  -4 1693.11 282.368   8
  -5  11  -5 22308.5 856.680   8
  -5  11  -6 3525.07 352.913   8
  -5  11  -7 3150.13 321.267   8
  -5  11  -8 9069.41 490.021   8
  -5  11  -9 987.004 183.828   8
  -5  11 -10 8310.16 395.785   8
  -5  11 -11 572.302 116.065   8
  -5 -11 -11 658.403 95.6059   5
   5  12 -13 3352.69 223.344   9
   5  12 -12 18539.3 574.787   9
  -5 -12  12 15922.0 483.886   7
   5  12 -11 290.778 115.352   9
   5  12 -10 27512.7 801.997   9
   5  12  -9 822.190 183.227   9
   5  12  -8 12024.5 577.716   9
   5  12  -7 12449.3 597.517   9
   5  12  -6 22803.5 812.281   9
   5  12  -5 15539.7 671.122   9
   5  12  -4 1644.33 251.734   9
  -5 -12   3 608.311 175.399   5
  -5 -12   2 1586.41 245.102   5
  -5 -12   1 660.326 183.470   5
  -5 -12   0 18154.4 710.799   5
  -5 -12  -1 305.285 150.527   5
  -5  12  -2 20265.5 875.081   8
  -5 -12  -2 17911.9 745.263   5
  -5  12  -3 7206.20 524.018   8
  -5 -12  -3 7337.38 472.539   5
  -5  12  -4 14080.7 697.154   8
  -5 -12  -4 13050.9 606.812   5
  -5  12  -5 1823.04 284.203   8
  -5 -12  -5 1805.28 260.964   5
  -5  12  -6 26389.8 870.186   8
  -5 -12  -6 24224.0 774.765   5
  -5  12  -7 102.565 129.241   8
  -5 -12  -7 156.773 122.675   5
  -5  12  -8 5294.48 358.520   8
  -5 -12  -8 5033.97 333.223   5
  -5  12  -9 5037.72 320.039   8
  -5 -12  -9 4841.26 281.561   5
  -5  12 -10 2758.79 215.351   8
  -5 -12 -10 2376.30 170.301   5
  -5 -13  12 336.453 76.6231   7
   5  13 -12 358.803 101.954   9
   5  13 -11 14416.6 509.119   9
   5  13 -10 557.460 146.018   9
   5  13  -9 9060.06 460.885   9
   5  13  -8 83.2555 111.246   9
   5  13  -7 20277.1 733.112   9
   5  13  -6 62.8760 133.003   9
   5  13  -5 3530.39 347.831   9
   5  13  -4-18.5706 154.294   9
   5  13  -3 89.0718 142.463   9
  -5 -13   3 363.138 161.420   5
  -5 -13   2 5917.43 417.096   5
  -5 -13   1 1886.31 259.301   5
  -5 -13   0 150.509 157.986   5
  -5  13  -1 31162.9 1065.91   8
  -5 -13  -1 29389.3 896.872   5
  -5  13  -2 526.354 194.473   8
  -5 -13  -2 897.314 204.094   5
  -5  13  -3 56132.4 1376.31   8
  -5 -13  -3 52596.6 1177.92   5
  -5  13  -4 547.657 195.714   8
  -5 -13  -4 613.026 181.613   5
  -5  13  -5 17472.4 734.967   8
  -5 -13  -5 17892.0 670.621   5
  -5  13  -6 1505.30 226.814   8
  -5 -13  -6 1378.47 210.983   5
  -5  13  -7 11814.7 516.586   8
  -5 -13  -7 12266.5 481.315   5
  -5  13  -8 72.0307 97.3607   8
  -5 -13  -8 87.2856 101.376   5
  -5  13  -9 3710.67 246.437   8
  -5 -13  -9 3962.29 218.965   5
  -5  13 -10 37.8422 62.4331   8
  -5 -14  11 237.262 81.8323   7
   5  14 -11 267.116 89.2644   9
   5  14 -10 4243.79 281.011   9
   5  14  -9 1545.35 203.825   9
   5  14  -8 8170.10 437.299   9
   5  14  -7 3447.00 311.227   9
   5  14  -6 8061.07 472.456   9
   5  14  -5 2683.24 300.726   9
   5  14  -4-128.810 170.434   9
   5  14  -3 6557.11 469.871   9
  -5 -14   2 1432.35 230.263   5
  -5 -14   1 11118.6 541.567   5
  -5 -14   0 3875.52 340.337   5
  -5  14  -1 2841.49 355.578   8
  -5 -14  -1 3381.78 317.503   5
  -5  14  -2 26245.5 935.120   8
  -5 -14  -2 26112.8 807.815   5
  -5  14  -3-250.208 211.163   8
  -5 -14  -3 36.8393 143.307   5
  -5  14  -4 29120.1 898.848   8
  -5 -14  -4 27250.4 789.339   5
  -5  14  -5 88.3174 129.479   8
  -5 -14  -5 7.97907 124.640   5
  -5  14  -6 7705.36 411.856   8
  -5 -14  -6 8093.11 384.346   5
  -5  14  -7 37.2172 91.7756   8
  -5 -14  -7 73.1241 91.1892   5
  -5  14  -8 9104.50 362.196   8
  -5 -14  -8 9657.92 329.708   5
  -5 -15  10 676.861 110.860   7
   5  15 -10 704.674 114.705   9
   5  15  -9 1552.65 179.341   9
   5  15  -8 3275.37 261.454   9
   5  15  -7 4434.78 316.727   9
   5  15  -6 9665.60 479.694   9
   5  15  -5 326.743 140.614   9
   5  15  -4 8169.62 478.655   9
   5  15  -3-192.449 180.757   9
   5  15  -2 16865.1 698.928   9
  -5 -15   2 13063.2 521.191   7
  -5 -15   1 77.8995 125.861   5
  -5 -15   0 10837.0 502.400   5
  -5  15   0 9412.30 554.244   8
  -5 -15  -1 1840.89 231.084   5
  -5  15  -1 1562.50 244.435   8
  -5  15  -2 4071.17 359.615   8
  -5 -15  -2 4955.38 341.259   5
  -5  15  -3 8000.03 461.369   8
  -5 -15  -3 8953.24 426.863   5
  -5  15  -4 1.50963 121.292   8
  -5 -15  -4 109.557 110.429   5
  -5  15  -5 3422.95 269.928   8
  -5 -15  -5 3445.11 246.163   5
  -5  15  -6-84.1554 104.307   8
  -5 -15  -6 194.894 87.6918   5
  -5  15  -7 2933.77 197.715   8
  -5 -15  -7 3281.82 190.128   5
  -5 -16   9 2853.07 176.565   7
  -5 -16   8 513.520 103.523   7
   5  16  -8 557.575 112.254   9
   5  16  -7 8259.14 371.855   9
  -5 -16   7 7854.23 357.043   7
   5  16  -6 199.173 102.660   9
   5  16  -5 9285.17 438.347   9
  -5 -16   4 21.9714 83.8509   7
   5  16  -4-201.337 148.237   9
   5  16  -3 13776.0 555.678   9
  -5 -16   3 10790.1 417.896   7
   5  16  -2-43.1745 126.728   9
  -5  16   2 135.744 113.176   8
  -5 -16   2-38.8456 84.0127   7
   5  16  -1 14991.0 597.750   9
  -5  16   1 12714.7 558.154   8
   5  16   0-122.994 137.198   9
  -5  16   0-137.620 130.700   8
  -5 -16   0-70.7147 126.062   5
  -5 -16  -1 7694.93 372.613   5
  -5  16  -1 6519.48 393.652   8
  -5  16  -2-144.513 122.376   8
  -5 -16  -2-113.204 103.576   5
  -5  16  -3 574.408 127.723   8
  -5 -16  -3 542.755 124.090   5
  -5  16  -4 435.959 106.355   8
  -5 -16  -4 456.487 113.850   5
  -5  16  -5 86.3193 70.9275   8
  -5 -16  -5 26.7150 71.6355   5
   5  17  -6 5795.89 275.300   9
  -5 -17   6 5301.89 233.628   7
  -5 -17   5-98.4355 73.5735   7
   5  17  -5-284.499 95.9633   9
  -5  17   5-79.0280 71.2979   8
   5  17  -4 7595.46 348.147   9
  -5  17   4 6872.34 318.013   8
   5  17  -3-135.080 119.085   9
  -5  17   3 130.037 81.9452   8
   5  17  -2 8667.68 389.890   9
  -5  17   2 8256.17 362.288   8
   5  17  -1-245.616 126.658   9
  -5  17   1-155.408 99.7282   8
   5  17   0 7204.43 353.976   9
  -5  17   0 6685.37 324.360   8
  -5  17  -1 1758.91 171.445   8
   5  17   1 2113.03 193.080   9
   5  17   2 1071.31 138.201   9
  -5  17  -2 799.407 118.563   8
   5  17   3 283.233 79.2800   9
  -5 -17  -3 302.908 82.4796   5
  -5  17  -3 394.089 83.4405   8
  -6   0  16 2301.67 201.631  10
  -6   0  15-186.010 151.511  10
  -6   0  14 4919.96 373.513  10
  -6   0  13-309.247 192.846  10
  -6   0  12 3558.52 374.048  10
  -6   0  10 8989.61 1632.09   3
  -6   0   9-703.990 532.971   3
  -6   0   9 113.315 180.657  10
  -6   0   8 26963.6 2345.10   3
  -6   0   6 145338. 3219.04   4
  -6   0   5-91.2001 155.971   4
  -6   0   4 263329. 4291.85   4
  -6   0   3-27.1823 154.820   4
  -6   0   2 38472.5 1665.07   4
  -6   0   1-96.9137 220.124   4
  -6   0   0 8922.26 827.365   4
  -6   0  -1 263.820 209.701   4
  -6   0  -2 6886.39 765.186   4
  -6   0  -5 110.905 184.891   6
  -6   0  -6 11253.2 703.776   6
  -6   0  -7-74.3926 238.355   6
  -6   0  -7 119.414 107.718   8
  -6   0  -8 52117.0 1744.31   6
  -6   0  -9 767.666 332.649   6
  -6   0 -10 156889. 2928.23   6
  -6   0 -11 54.5317 210.282   6
  -6   0 -12 11881.2 663.950   6
  -6   0 -13-84.9484 142.624   6
  -6   0 -14 5473.10 294.362   6
  -6  -1  17 1179.52 129.679  10
  -6  -1  16 870.289 152.345  10
  -6   1  15 1469.49 190.017  10
  -6  -1  15 1862.70 241.822  10
  -6  -1  14 3504.87 336.649  10
  -6   1  14 3318.86 293.521  10
  -6   1  13 1100.66 215.619  10
  -6  -1  12 25156.9 998.404  10
  -6   1  12 25168.1 865.552  10
  -6  -1  11 24727.7 1035.68  10
  -6   1  11 20896.9 811.367  10
  -6   1  10 1787.80 258.438  10
  -6   1  10 368.358 575.995   3
  -6  -1  10 458.400 569.745   3
  -6  -1  10 1989.56 359.517  10
  -6   1   9 15979.0 707.093  10
  -6   1   9 13765.7 1827.69   3
  -6  -1   9 11209.8 1673.68   3
  -6  -1   9 18045.8 912.686  10
  -6   1   8-520.813 431.147   3
  -6  -1   8 31.5627 374.860   3
  -6   1   7 112168. 3176.54   4
  -6   1   6 7694.19 822.766   4
  -6   1   5 134108. 3292.29   4
  -6  -1   5 139400. 2953.32   4
  -6   1   4 5985.13 710.477   4
  -6  -1   4 6222.22 640.747   4
  -6   1   3 59718.2 2121.94   4
  -6  -1   3 60583.4 1982.00   4
  -6  -1   2 31950.1 1461.44   4
  -6   1   2 30323.4 1526.27   4
  -6  -1   1 11293.1 916.280   4
  -6   1   1 10968.9 949.573   4
  -6  -1   0 42442.4 1756.71   4
  -6   1   0 43752.7 1866.05   4
  -6  -1  -1 15688.8 1084.76   4
  -6   1  -1 15170.7 1114.92   4
  -6   1  -2 51163.6 2062.73   4
  -6   1  -3 8337.22 878.914   4
  -6  -1  -5 12071.2 643.606   6
  -6   1  -5 13436.7 696.884   6
  -6  -1  -6 11864.7 692.881   6
  -6   1  -6 12960.4 781.883   6
  -6   1  -6 12658.0 516.004   8
  -6  -1  -7 10982.2 719.328   6
  -6   1  -7 11066.2 809.438   6
  -6   1  -7 10313.6 495.759   8
  -6  -1  -8 904.826 298.046   6
  -6   1  -8 518.470 306.564   6
  -6   1  -8 679.315 170.813   8
  -6  -1  -9 174755. 2952.48   6
  -6   1  -9 144454. 3152.21   6
  -6  -1 -10 42102.3 1412.27   6
  -6   1 -10 41174.9 1611.63   6
  -6  -1 -11 50706.2 1447.55   6
  -6   1 -11 52697.2 1622.35   6
  -6  -1 -12 7002.83 493.293   6
  -6   1 -12 7313.81 547.633   6
  -6  -1 -13 9303.15 468.497   6
  -6   1 -13 9594.50 504.335   6
  -6  -1 -14 6047.22 299.361   6
  -6   1 -14 5709.49 299.562   6
  -6  -2  17 4051.93 229.161  10
  -6  -2  16 78.5056 106.691  10
  -6  -2  15 35369.5 946.380  10
  -6  -2  14 3585.66 364.802  10
  -6  -2  13 45604.9 1319.79  10
  -6   2  13 42356.1 1002.06  10
  -6  -2  12 15368.4 858.007  10
  -6   2  12 14399.7 618.544  10
  -6  -2  11 20148.2 1042.39  10
  -6   2  10 1778.19 652.084   3
  -6  -2  10 1824.07 780.675   3
  -6  -2  10 1517.95 370.111  10
  -6   2   9 1291.70 565.729   3
  -6  -2   9 2491.25 461.315  10
  -6   2   9 2321.32 279.673  10
  -6   2   8 29437.3 2268.81   3
  -6  -2   8 30206.2 2279.57   3
  -6  -2   8 27798.5 1163.02  10
  -6   2   7 148.078 258.064   4
  -6   2   6 63083.4 2626.78   4
  -6   2   5 14083.3 1196.25   4
  -6   2   4 11331.5 1017.15   4
  -6  -2   4 10311.0 770.332   4
  -6  -2   3 40756.3 1554.76   4
  -6   2   3 40236.0 1834.02   4
  -6  -2   2 1286.00 324.970   4
  -6   2   2 1349.68 407.376   4
  -6   2   1 47563.6 1982.05   4
  -6  -2   1 49896.2 1779.39   4
  -6   2   0 9738.85 912.127   4
  -6  -2   0 9686.56 841.582   4
  -6   2  -1 202228. 4132.16   4
  -6   2  -2 1664.64 415.411   4
  -6   2  -3 66901.4 2435.40   4
  -6  -2  -4 340.504 235.015   2
  -6   2  -5 29497.8 1027.14   6
  -6  -2  -5 31583.3 1723.10   2
  -6  -2  -6 10012.1 613.670   6
  -6   2  -6 11044.8 728.397   6
  -6   2  -6 10693.4 490.967   8
  -6  -2  -6 12272.6 1136.84   2
  -6  -2  -7 561.913 207.354   6
  -6   2  -7 417.107 248.672   6
  -6   2  -7 564.925 157.832   8
  -6  -2  -8 79751.3 1861.43   6
  -6   2  -8 77173.3 1400.63   8
  -6  -2  -9 18830.7 907.347   6
  -6   2  -9 17189.7 675.005   8
  -6  -2 -10 15515.1 813.126   6
  -6   2 -10 11845.0 914.016   6
  -6  -2 -11 2840.48 347.025   6
  -6   2 -11 3379.93 458.069   6
  -6  -2 -12 20017.8 765.344   6
  -6   2 -12 22333.1 919.461   6
  -6  -2 -13 14328.7 546.689   6
  -6   2 -13 15507.2 620.349   6
  -6  -2 -14 1874.22 170.991   6
  -6   2 -14 1801.45 178.052   6
  -6  -3  17 447.956 101.657  10
  -6  -3  16 40450.2 887.162  10
  -6  -3  15 2592.06 290.666  10
  -6  -3  13 2939.94 390.735  10
  -6  -3  12 42297.3 1477.55  10
  -6  -3  11 927.362 353.370  10
  -6  -3  10 24871.9 1311.34  10
  -6  -3  10 23614.5 2077.03   3
  -6  -3   9 285.883 270.369  10
  -6   3   9-70.4182 183.002   4
  -6  -3   8 3443.68 500.957  10
  -6   3   8 2459.03 783.415   4
  -6   3   7-316.136 362.226   4
  -6   3   6 7856.61 1081.01   4
  -6   3   5 524.277 335.924   4
  -6   3   4 35375.8 1935.65   4
  -6   3   3 3077.43 568.407   4
  -6  -3   3 2323.80 364.581   4
  -6   3   2 60014.4 2314.08   4
  -6  -3   2 60219.3 1836.57   4
  -6   3   1 355.671 251.076   4
  -6   3   0 221548. 4360.60   4
  -6   3  -1 2663.63 502.790   4
  -6   3  -2 121194. 3280.24   4
  -6   3  -3 255.545 238.246   4
  -6  -3  -4 69166.7 2403.67   2
  -6   3  -4 68726.0 2538.57   4
  -6  -3  -5 403.366 188.272   6
  -6   3  -5 102.550 163.985   6
  -6   3  -5 498.893 138.908   8
  -6  -3  -5 734.644 313.215   2
  -6  -3  -6 8037.28 551.805   6
  -6   3  -6 7661.34 608.115   6
  -6  -3  -6 7036.21 896.472   2
  -6   3  -6 7696.28 440.975   8
  -6  -3  -7 384.517 191.473   6
  -6   3  -7 405.153 257.960   6
  -6   3  -7 376.006 144.502   8
  -6  -3  -8 753.267 227.133   6
  -6   3  -8 322.966 229.033   6
  -6   3  -8 592.663 172.027   8
  -6  -3  -9 74.0343 172.125   6
  -6   3  -9 96.2192 274.223   6
  -6   3  -9 291.446 136.779   8
  -6   3 -10 149.881 117.648   8
  -6  -3 -10 352.909 197.658   6
  -6   3 -10 262.912 289.981   6
  -6  -3 -11 6058.08 456.043   6
  -6   3 -11 6456.25 590.927   6
  -6  -3 -12 8261.20 472.651   6
  -6   3 -12 9098.88 573.252   6
  -6  -3 -13 555.514 138.920   6
  -6   3 -13 590.267 159.817   6
  -6  -3 -14 27131.1 546.508   6
  -6   3 -14 25775.5 547.570   6
  -6  -4  17 20999.2 498.047  10
  -6  -4  16-96.7773 120.099  10
  -6  -4  15 42595.1 1077.51  10
  -6  -4  13 30188.6 1161.72  10
  -6  -4  12 16488.6 967.841  10
  -6  -4  11 40976.9 1638.80  10
  -6  -4  10 6166.52 722.572  10
  -6  -4   9 385.286 377.839  10
  -6   4   9 1140.31 621.604   4
  -6  -4   8 5811.33 645.998  10
  -6   4   8 4468.90 1096.40   4
  -6  -4   8 4976.11 355.283   7
  -6   4   7 4185.42 996.204   4
  -6   4   6 24240.4 2137.19   4
  -6   4   5 11578.6 1356.58   4
  -6   4   4 8622.22 1068.40   4
  -6   4   3 49252.6 2296.13   4
  -6   4   2 2313.93 518.678   4
  -6   4   1 134525. 3544.51   4
  -6   4   0 3441.52 597.519   4
  -6   4  -1 97682.5 3007.22   4
  -6   4  -2 325.075 241.941   4
  -6   4  -3 91685.2 2926.03   4
  -6  -4  -4 11487.3 582.504   6
  -6   4  -4 11988.9 609.377   7
  -6   4  -4 13013.9 1133.68   4
  -6  -4  -5 39943.9 1126.66   6
  -6  -4  -5 42971.9 2120.60   2
  -6   4  -5 42457.0 1014.24   8
  -6  -4  -6 30219.2 1002.52   6
  -6   4  -6 30118.9 1083.83   6
  -6  -4  -6 29451.8 1788.81   2
  -6   4  -6 30142.6 875.289   8
  -6  -4  -7 1682.83 293.104   6
  -6   4  -7 1515.06 232.077   8
  -6   4  -7 1521.40 300.253   6
  -6  -4  -8 11738.7 655.094   6
  -6   4  -8 11207.7 830.078   6
  -6   4  -8 11860.5 585.688   8
  -6  -4  -9 62.0427 161.918   6
  -6   4  -9-101.308 246.052   6
  -6   4  -9 370.630 152.159   8
  -6   4 -10 1717.44 241.523   8
  -6  -4 -10 1691.30 259.276   6
  -6   4 -10 1921.15 390.314   6
  -6  -4 -11 1963.75 257.218   6
  -6   4 -11 1887.80 323.876   6
  -6  -4 -12 1994.24 229.783   6
  -6   4 -12 1618.80 243.394   6
  -6  -4 -13 9053.34 379.969   6
  -6   4 -13 8095.68 389.465   6
  -6  -5  17-164.687 87.0689  10
  -6  -5  16 18461.8 579.339  10
  -6  -5  15 79.2233 137.458  10
  -6  -5  14 11521.6 648.422  10
  -6  -5  13 3840.84 445.871  10
  -6  -5  12 19078.2 1024.64  10
  -6  -5  11 20769.9 1181.63  10
  -6  -5  10 4545.12 638.630  10
  -6  -5   9 15695.9 1060.12  10
  -6  -5   9 24454.9 786.874   7
  -6  -5   8 31.2321 296.704  10
  -6  -5   7 47696.7 1486.65  10
  -6   5   7 33837.3 3064.27   4
  -6   5   6 11287.3 1630.69   4
  -6   5   5 31615.4 2426.10   4
  -6   5   4 7532.87 1073.84   4
  -6   5   3 23903.6 1725.38   4
  -6  -5   3 20312.4 1233.39   1
  -6   5   2 32066.6 1864.10   4
  -6   5   1 1943.96 502.150   4
  -6   5   0 59925.0 2433.57   4
  -6   5  -1 1091.77 386.423   4
  -6   5  -2 40918.4 1988.64   4
  -6  -5  -3 16254.0 667.827   6
  -6   5  -3 18236.5 1338.81   4
  -6  -5  -4 34642.8 1007.22   6
  -6   5  -4 35503.3 935.336   8
  -6   5  -4 35217.4 1818.75   4
  -6  -5  -5 29390.2 954.029   6
  -6   5  -5 29756.4 878.783   8
  -6  -5  -6 339.156 168.070   6
  -6   5  -6 343.172 165.137   8
  -6  -5  -7 20155.5 819.311   6
  -6   5  -7 19762.2 739.595   8
  -6  -5  -8 324.842 172.112   6
  -6   5  -8 7.13781 218.050   6
  -6   5  -8 348.774 143.832   8
  -6  -5  -9 23840.8 879.053   6
  -6   5  -9 23323.3 1045.53   6
  -6   5  -9 24785.6 821.806   8
  -6  -5 -10-133.690 153.305   6
  -6   5 -10 56.5774 175.037   6
  -6   5 -10-60.5706 123.855   8
  -6  -5 -11 16461.8 640.631   6
  -6   5 -11 15082.7 696.292   6
  -6  -5 -12 1114.60 169.976   6
  -6   5 -12 1035.93 183.705   6
  -6  -5 -13 13111.5 411.108   6
  -6   5 -13 11266.1 386.068   6
  -6  -6  16-104.322 117.176  10
  -6  -6  15 2360.78 261.526  10
  -6  -6  14 1590.22 259.456  10
  -6  -6  12 14671.1 855.696  10
  -6  -6  11 984.152 285.802  10
  -6  -6  10 30472.3 1389.94  10
  -6  -6  10 26869.8 823.758   7
  -6  -6   9-99.8861 318.788  10
  -6  -6   7 160.973 195.166  10
  -6   6   7-2334.10 1016.42   4
  -6  -6   6 51757.0 1294.07  10
  -6   6   6 51365.7 3620.88   4
  -6  -6   5 598.335 205.194   6
  -6   6   5 412.540 501.346   4
  -6   6   4 38374.7 2477.42   4
  -6  -6   4 33946.8 1794.92   1
  -6   6   3 417.329 330.446   4
  -6  -6   3 699.426 295.389   1
  -6   6   2 10879.8 1150.67   4
  -6   6   1 18309.9 1411.17   4
  -6   6   0 1050.93 363.241   4
  -6   6  -1 1639.71 465.883   4
  -6   6  -2 1174.08 396.802   4
  -6  -6  -2 1334.01 223.834   6
  -6  -6  -3 4876.51 385.667   6
  -6   6  -3 4276.24 359.008   8
  -6   6  -3 3990.78 660.012   4
  -6  -6  -4 15751.1 686.046   6
  -6   6  -4 15717.4 665.496   8
  -6   6  -4 14425.5 1174.15   4
  -6  -6  -5 709.281 202.958   6
  -6   6  -5 1076.39 208.395   8
  -6  -6  -6 45530.9 1196.22   6
  -6   6  -6 44916.8 1128.53   8
  -6  -6  -7 1272.36 235.559   6
  -6   6  -7 1191.84 213.215   8
  -6  -6  -8 30960.4 981.613   6
  -6   6  -8 28118.0 908.433   8
  -6  -6  -9 98.1077 141.822   6
  -6   6  -9 177.813 133.011   8
  -6  -6 -10 28474.5 853.385   6
  -6   6 -10 28784.3 838.401   8
  -6  -6 -11 237.842 122.277   6
  -6   6 -11-99.5702 140.616   6
  -6  -6 -12 16716.5 508.883   6
  -6  -7  16 693.336 124.699  10
  -6  -7  15-47.3592 113.241  10
  -6  -7  14 1829.57 256.913  10
  -6  -7  13 6596.61 493.043  10
  -6  -7  11 25399.7 1079.44  10
  -6  -7  11 20971.6 706.091   7
  -6  -7   8-198.059 224.523  10
  -6  -7   7 54424.8 1384.27  10
  -6   7   7 56155.2 4045.78   4
  -6  -7   6 2791.39 295.604  10
  -6   7   6 1612.98 755.150   4
  -6  -7   5 72960.2 2862.26   1
  -6  -7   5 71214.0 1290.29  10
  -6  -7   4 7060.07 456.210   6
  -6  -7   4 7273.59 886.708   1
  -6   7   4 7093.06 1129.68   4
  -6   7   3 24876.0 1915.34   4
  -6  -7   3 23523.4 774.154   6
  -6  -7   3 22181.1 1487.98   1
  -6   7   2 523.848 323.782   4
  -6  -7   2 1.76331 134.590   6
  -6   7   1 284.669 259.771   4
  -6  -7   1 170.886 138.672   6
  -6  -7   0 2546.98 270.690   6
  -6   7   0 2907.59 577.881   4
  -6   7  -1-6.47804 188.187   4
  -6  -7  -1 277.049 143.677   6
  -6  -7  -1 210.712 125.895   7
  -6   7  -2 2833.64 568.204   4
  -6  -7  -2 3187.94 310.244   6
  -6   7  -2 2931.76 320.523   8
  -6   7  -3 1752.13 455.927   4
  -6  -7  -3 2304.69 281.815   6
  -6   7  -3 2076.33 277.811   8
  -6   7  -4 1891.10 450.292   4
  -6  -7  -4 2229.46 284.751   6
  -6   7  -4 2079.69 279.108   8
  -6  -7  -5 25366.6 879.722   6
  -6   7  -5 26627.9 881.470   8
  -6  -7  -6 11143.7 598.390   6
  -6   7  -6 11280.7 580.277   8
  -6  -7  -7 51584.8 1241.98   6
  -6   7  -7 52580.6 1223.28   8
  -6  -7  -8 469.726 179.770   6
  -6   7  -8 144.979 139.967   8
  -6  -7  -9 31222.1 910.146   6
  -6   7  -9 31830.9 922.690   8
  -6  -7 -10 141.869 117.866   6
  -6   7 -10 213.918 132.194   8
  -6  -7 -11 16397.8 537.917   6
  -6   7 -11 18645.1 616.408   8
  -6  -7 -12 132.764 69.5000   6
  -6  -8  15 11826.2 438.720  10
  -6  -8  13 8295.56 502.522  10
  -6  -8  12 5883.38 455.080  10
  -6  -8  11 18939.6 835.972  10
  -6  -8  11 17489.2 660.767   7
  -6  -8  10 32240.1 1115.34  10
  -6  -8   9 4036.97 406.657  10
  -6  -8   8 17431.6 787.564  10
  -6  -8   6 32279.4 905.936  10
  -6   8   6 32611.5 2836.41   4
  -6   8   5 3669.55 858.672   4
  -6  -8   5 1522.62 467.715   1
  -6  -8   4 37286.9 1051.84   6
  -6   8   4 35258.0 2486.48   4
  -6  -8   4 32119.5 1931.30   1
  -6  -8   3 19600.7 743.049   6
  -6  -8   3 19397.8 1460.68   1
  -6  -8   3 17484.6 593.560   5
  -6   8   3 18342.4 1670.04   4
  -6   8   2 15460.9 1451.81   4
  -6  -8   2 16013.7 649.282   6
  -6  -8   2 15417.7 545.659   5
  -6  -8   1 1005.53 212.829   7
  -6   8   1 721.150 376.275   4
  -6  -8   1 849.928 199.670   6
  -6  -8   1 863.981 171.428   5
  -6  -8   0 1448.61 221.855   7
  -6   8   0 1519.64 450.327   4
  -6  -8   0 1522.39 216.777   6
  -6   8  -1 18994.0 1431.09   4
  -6  -8  -1 18147.9 690.795   6
  -6  -8  -1 17651.9 649.384   7
  -6   8  -2 722.494 344.856   4
  -6  -8  -2 1504.94 236.787   6
  -6   8  -2 1137.37 232.968   8
  -6  -8  -3 25583.2 826.464   6
  -6   8  -3 25568.5 883.058   8
  -6  -8  -4 2329.79 296.437   6
  -6   8  -4 2116.20 285.963   8
  -6  -8  -5 14252.1 654.823   6
  -6   8  -5 15249.0 689.854   8
  -6  -8  -6 29920.7 922.860   6
  -6   8  -6 29520.0 939.195   8
  -6  -8  -7 244.905 133.725   6
  -6   8  -7 250.928 150.729   8
  -6  -8  -8 27925.9 835.853   6
  -6   8  -8 26123.2 854.701   8
  -6  -8  -9 130.668 102.604   6
  -6   8  -9 280.717 150.743   8
  -6  -8 -10 21652.4 620.183   6
  -6   8 -10 23261.2 708.925   8
  -6  -8 -11 2167.33 177.172   6
  -6   8 -11 2853.57 243.408   8
  -6  -9  15 2606.05 183.315  10
  -6  -9  14 14818.9 504.396  10
  -6  -9  13 569.303 155.090  10
  -6  -9  12 25134.2 802.937  10
  -6  -9  12 21929.9 639.532   7
  -6  -9  11 1342.02 209.586   7
  -6  -9  11 874.514 196.030  10
  -6  -9  10 20472.1 796.343  10
  -6  -9   8 1851.91 249.270  10
  -6  -9   7 4690.20 359.336  10
  -6   9   4 9009.26 1242.34   4
  -6  -9   4 9197.33 1068.51   1
  -6  -9   3 2220.87 302.716   6
  -6   9   3 1104.01 509.142   4
  -6  -9   3 1589.16 210.120   5
  -6  -9   2 86217.4 1524.24   6
  -6  -9   2 86476.9 1361.06   5
  -6   9   1 3232.06 667.339   4
  -6  -9   1 3998.32 321.826   5
  -6  -9   1 4398.91 427.281   7
  -6  -9   1 4028.45 354.460   6
  -6  -9   0 5446.84 392.656   6
  -6   9   0 5561.40 818.899   4
  -6  -9   0 5017.29 353.284   5
  -6  -9   0 4845.44 393.560   7
  -6  -9  -1 2146.94 253.480   6
  -6   9  -1 2799.11 592.851   4
  -6  -9  -1 2208.14 254.942   5
  -6  -9  -1 2204.96 248.977   7
  -6  -9  -2 25618.4 799.352   6
  -6   9  -2 24873.2 902.840   8
  -6  -9  -2 23006.9 758.772   5
  -6  -9  -3 318.029 143.012   6
  -6   9  -3 21.7273 158.908   8
  -6  -9  -3 166.034 144.279   5
  -6  -9  -4 35125.4 954.957   6
  -6   9  -4 36751.5 1083.57   8
  -6  -9  -5 1142.91 206.009   6
  -6   9  -5 1038.08 211.538   8
  -6  -9  -6 4329.65 345.343   6
  -6   9  -6 4559.16 393.478   8
  -6  -9  -7 13496.2 577.549   6
  -6   9  -7 14166.8 638.802   8
  -6  -9  -8-36.8604 102.886   6
  -6   9  -8 51.9790 129.823   8
  -6  -9  -9 3333.92 258.735   6
  -6   9  -9 4616.11 342.377   8
  -6   9 -10 3623.81 279.842   8
  -6 -10  14 2802.64 189.650  10
  -6 -10  13 21302.1 579.074  10
  -6 -10  12-188.979 114.866   7
  -6 -10  12-261.470 138.287  10
  -6 -10  11 19410.5 681.602   7
  -6 -10  11 18636.3 641.174  10
  -6 -10  10 736.821 158.490  10
   6  10  -9 8076.63 431.898   9
  -6 -10   9 7808.78 433.025  10
   6  10  -8 1810.02 225.023   9
   6  10  -7 4585.35 344.684   9
   6  10  -6 100.317 110.095   9
   6  10  -5 5710.38 381.284   9
   6  10  -4-101.861 135.393   9
  -6 -10   3 17035.5 654.127   5
  -6 -10   2 653.638 198.488   6
  -6 -10   2 750.565 176.210   5
  -6 -10   1 93576.9 1543.38   6
  -6 -10   1 91735.4 1504.58   5
  -6 -10   0 4623.96 361.130   6
  -6 -10   0 4684.36 357.303   5
  -6 -10   0 4766.66 381.194   7
  -6 -10  -1 44886.2 1053.01   6
  -6 -10  -1 47040.8 1088.34   5
  -6 -10  -2 6645.25 418.333   6
  -6  10  -2 7369.14 524.355   8
  -6 -10  -2 7265.51 448.990   5
  -6 -10  -3 16401.4 627.058   6
  -6  10  -3 17496.6 773.420   8
  -6 -10  -3 15138.3 635.875   5
  -6 -10  -4 1135.90 193.849   6
  -6  10  -4 1202.73 236.424   8
  -6 -10  -4 1037.94 209.420   5
  -6 -10  -5 16139.2 611.552   6
  -6  10  -5 18079.6 759.507   8
  -6 -10  -5 16309.1 648.894   5
  -6  10  -6 1336.80 232.058   8
  -6 -10  -6 1103.27 203.019   5
  -6  10  -7 1527.07 242.432   8
  -6 -10  -7 1618.49 217.497   5
  -6  10  -8 896.341 175.786   8
  -6  10  -9 628.641 159.701   8
  -6  10 -10 84.3502 83.1560   8
  -6 -11  12 9692.88 382.892   7
  -6 -11  11 4368.21 318.303   7
   6  11 -10 8568.28 421.764   9
   6  11  -9 12240.6 518.558   9
   6  11  -8 579.990 151.587   9
   6  11  -7 22644.6 735.505   9
   6  11  -6 6066.50 398.097   9
   6  11  -5 7092.25 440.631   9
   6  11  -4 13819.4 607.810   9
  -6 -11   3 11799.0 550.769   5
  -6 -11   2 13420.0 591.441   5
  -6 -11   1 9346.25 509.778   6
  -6 -11   1 10325.9 526.015   5
  -6 -11   1 10635.1 611.811   7
  -6 -11   0 47429.0 1060.54   6
  -6 -11   0 49388.1 1124.83   5
  -6 -11   0 47695.7 1135.07   7
  -6 -11  -1-49.7420 168.852   6
  -6  11  -1 188.687 183.575   8
  -6 -11  -1 245.315 146.942   5
  -6  11  -2 26934.2 990.165   8
  -6 -11  -2 24855.4 818.396   5
  -6  11  -3 693.294 205.469   8
  -6 -11  -3 962.142 205.550   5
  -6  11  -4 15947.5 730.929   8
  -6 -11  -4 14498.3 611.973   5
  -6  11  -5 4537.27 389.568   8
  -6 -11  -5 3911.61 328.447   5
  -6  11  -6 6548.95 439.795   8
  -6 -11  -6 5550.17 364.285   5
  -6  11  -7 10055.3 515.701   8
  -6 -11  -7 9465.34 433.686   5
  -6  11  -8 477.230 146.819   8
  -6 -11  -8 682.083 138.239   5
  -6  11  -9 4454.63 292.278   8
  -6  11 -10 192.273 83.6225   8
  -6 -12  12 4882.63 239.205   7
  -6 -12  11 6434.97 348.703   7
   6  12 -10 16216.4 545.787   9
  -6 -12  10 17264.7 652.176   7
   6  12  -9 1791.23 206.949   9
   6  12  -8 37164.2 895.456   9
   6  12  -7-108.148 110.590   9
   6  12  -6 12569.6 567.033   9
   6  12  -5 4738.71 363.700   9
   6  12  -4 24794.9 810.086   9
   6  12  -3 3706.87 334.051   9
  -6 -12   3 3755.53 328.761   5
  -6 -12   2 14544.7 616.649   5
  -6 -12   2 14355.6 743.287   7
  -6 -12   1 1451.02 234.566   7
  -6 -12   1 1671.71 244.461   5
  -6 -12   0 4619.89 364.380   5
  -6 -12   0 4690.73 349.060   7
  -6  12  -1 4919.93 458.641   8
  -6 -12  -1 4737.69 367.670   5
  -6  12  -2 3350.58 376.500   8
  -6 -12  -2 3138.57 313.664   5
  -6  12  -3 7846.85 534.449   8
  -6 -12  -3 7170.65 438.291   5
  -6  12  -4 9004.12 555.036   8
  -6 -12  -4 7661.30 438.034   5
  -6  12  -5 2429.52 289.224   8
  -6 -12  -5 2273.90 252.162   5
  -6  12  -6 14712.7 625.304   8
  -6 -12  -6 13855.2 515.777   5
  -6  12  -7 153.067 131.484   8
  -6 -12  -7 419.728 120.684   5
  -6  12  -8 19252.2 602.388   8
  -6 -12  -8 17605.4 444.936   5
  -6  12  -9-1.90559 78.6042   8
  -6 -13  11 13567.0 433.653   7
  -6 -13  10 576.140 134.786   7
   6  13 -10 383.168 95.3330   9
   6  13  -9 16953.3 552.222   9
  -6 -13   9 17125.2 653.233   7
   6  13  -8 409.219 121.831   9
   6  13  -7 17249.9 616.534   9
   6  13  -6 156.341 111.350   9
   6  13  -5 20751.9 715.727   9
   6  13  -4-103.451 131.678   9
   6  13  -3 12019.2 582.077   9
  -6 -13   3 12645.1 664.317   7
  -6 -13   2 1208.55 220.059   7
  -6 -13   2 1566.69 229.733   5
  -6 -13   1 2691.92 284.274   5
  -6 -13   1 2417.21 262.576   7
  -6  13   0 848.403 219.035   8
  -6 -13   0 1369.22 219.541   5
  -6  13  -1 320.801 174.607   8
  -6 -13  -1 528.794 162.340   5
  -6  13  -2 355.937 167.088   8
  -6 -13  -2 758.005 169.181   5
  -6  13  -3 12509.3 642.095   8
  -6 -13  -3 12755.7 531.172   5
  -6  13  -4 359.520 147.003   8
  -6 -13  -4 503.171 145.265   5
  -6  13  -5 19859.1 696.336   8
  -6 -13  -5 17969.9 563.707   5
  -6  13  -6-6.25532 114.369   8
  -6 -13  -6 11.8173 91.0904   5
  -6  13  -7 16609.6 544.242   8
  -6 -13  -7 15339.7 420.532   5
  -6  13  -8 519.591 111.317   8
  -6 -14  10 5729.99 293.957   7
   6  14  -9 1381.96 157.898   9
  -6 -14   9 1205.66 168.147   7
   6  14  -8 9470.42 404.512   9
  -6 -14   8 9956.26 481.038   7
  -6 -14   7 456.883 150.716   7
   6  14  -7 128.192 92.5235   9
   6  14  -6 10854.3 481.529   9
  -6 -14   5 294.323 141.377   7
   6  14  -5-80.1962 120.206   9
   6  14  -4 5184.33 360.053   9
  -6 -14   4 5618.13 409.662   7
   6  14  -3 5189.78 377.289   9
  -6 -14   3 5020.12 364.917   7
  -6 -14   2 598.878 140.182   7
   6  14  -2 682.491 164.151   9
  -6 -14   1 6747.15 398.203   5
  -6  14   1 6355.53 466.843   8
  -6 -14   1 5392.29 323.175   7
  -6 -14   0 4176.70 317.737   5
  -6  14   0 4264.90 388.896   8
  -6  14  -1 1869.13 274.769   8
  -6 -14  -1 2161.38 237.552   5
  -6  14  -2 2896.68 315.545   8
  -6 -14  -2 2418.72 243.797   5
  -6  14  -3 2783.58 295.017   8
  -6 -14  -3 2515.23 233.825   5
  -6  14  -4 10426.6 498.648   8
  -6 -14  -4 9657.79 405.218   5
  -6  14  -5 4270.52 303.888   8
  -6 -14  -5 3985.93 244.311   5
  -6  14  -6 5242.90 304.815   8
  -6 -14  -6 4899.54 234.561   5
  -6  14  -7 1614.48 159.322   8
  -6 -15   9 1742.51 156.434   7
   6  15  -8 1657.04 159.662   9
  -6 -15   8 1601.10 175.801   7
   6  15  -7 2799.95 214.192   9
  -6 -15   7 2793.02 237.135   7
  -6 -15   6-78.8835 108.556   7
   6  15  -6-118.406 119.107   9
   6  15  -5 1394.68 184.621   9
  -6 -15   5 1413.01 188.658   7
   6  15  -4 4046.16 297.020   9
  -6 -15   4 3450.26 270.354   7
  -6 -15   3 212.240 97.1096   7
   6  15  -3 70.7307 105.859   9
   6  15  -2 11411.6 503.087   9
  -6  15   2 12429.9 578.250   8
   6  15  -1 1507.39 208.600   9
  -6  15   1 1536.92 230.332   8
   6  15   0 11210.3 492.087   9
  -6 -15   0 11105.7 453.526   5
  -6  15   0 11713.2 548.178   8
  -6  15  -1 333.021 139.601   8
  -6 -15  -1 423.810 119.141   5
  -6  15  -2 4125.70 324.594   8
  -6 -15  -2 4277.41 269.803   5
  -6 -15  -3 1107.18 147.612   5
  -6  15  -3 860.426 162.421   8
  -6  15  -4 5734.69 320.385   8
  -6 -15  -4 5455.22 259.847   5
  -6  15  -5 524.699 110.676   8
  -6 -15  -5 610.084 91.6654   5
  -6  15  -6 2439.41 173.875   8
  -6 -16   7 38.9166 64.0154   7
  -6 -16   6-4.49888 72.4581   7
   6  16  -6 22.9111 69.9919   9
   6  16  -5 2265.31 190.734   9
  -6 -16   5 2297.88 181.143   7
  -6 -16   4 139.764 76.3081   7
   6  16  -4-8.18214 103.620   9
  -6  16   4 32.5635 95.8758   8
   6  16  -3 9363.99 386.650   9
  -6 -16   3 8232.83 303.094   7
   6  16  -2-57.1063 111.548   9
  -6  16   2 122.040 99.9538   8
   6  16  -1 10321.3 414.518   9
  -6  16   1 11540.8 467.096   8
   6  16   0-177.971 110.712   9
  -6  16   0 50.9139 98.6725   8
   6  16   1 12309.4 425.138   9
  -6  16  -1 12672.6 462.703   8
   6  16   2-78.7410 99.1961   9
  -6  16  -2 40.4289 90.0313   8
   6  16   3 3771.55 213.318   9
  -6  16  -3 3820.43 230.566   8
  -6  16  -4-168.455 84.2283   8
  -6  17   4 4851.84 234.282   8
  -6  17   3-61.2992 67.1279   8
  -6  17   2 6971.75 290.035   8
  -6  17   1-146.986 81.6883   8
  -6  17   0 6135.62 257.828   8
  -7   0  16 6218.31 280.707  10
  -7   0  15-194.051 112.195  10
  -7   0  14 18556.1 661.923  10
  -7   0  13 49.2315 129.559  10
  -7   0  12 2650.31 325.749  10
  -7   0  11 0.73294 173.865  10
  -7   0  10 166.466 207.698  10
  -7   0   9-79.8559 207.586  10
  -7   0   8 21713.9 893.306  10
  -7   0   7 111.879 163.877  10
  -7   0   6 75095.2 1480.47  10
  -7   0   5-32.5045 169.770   4
  -7   0   4 73091.3 2462.78   4
  -7   0   3-346.882 233.046   4
  -7   0   2 134246. 3404.51   4
  -7   0   1-127.841 198.562   4
  -7   0   0 71478.2 2581.23   4
  -7   0  -1 177.579 201.129   4
  -7   0  -3 21.7235 124.440   7
  -7   0  -3 55.1682 135.293   6
  -7   0  -4 3999.04 394.844   6
  -7   0  -4 3696.54 307.443   7
  -7   0  -5 81.8023 172.650   6
  -7   0  -5-19.0976 125.707   7
  -7   0  -6 2176.40 390.416   6
  -7   0  -7 115.979 216.032   6
  -7   0  -8 13256.3 921.372   6
  -7   0  -9 264.174 235.868   6
  -7   0 -10 25872.1 1145.79   6
  -7   0 -11-217.683 225.695   6
  -7   0 -12 44056.8 1059.12   6
  -7   0 -13 24.9110 88.5594   6
  -7  -1  16 781.908 125.540  10
  -7  -1  15 1871.60 206.909  10
  -7   1  15 1708.52 180.534  10
  -7  -1  14 2343.58 268.284  10
  -7   1  14 2450.34 246.166  10
  -7  -1  13 9979.65 580.879  10
  -7   1  13 9741.87 502.571  10
  -7   1  12 4704.41 387.797  10
  -7  -1  12 5453.14 481.750  10
  -7  -1  11 342.559 210.466  10
  -7   1  11 81.0590 158.151  10
  -7   1  10 16603.0 747.569  10
  -7  -1  10 16680.7 919.053  10
  -7  -1   9 5215.29 535.333  10
  -7   1   9 5742.20 461.754  10
  -7   1   8 10700.6 605.934  10
  -7  -1   8 11704.7 729.599  10
  -7   1   7 33898.2 1021.39  10
  -7  -1   7 37143.4 1174.33  10
  -7  -1   7 36859.7 904.104   7
  -7   1   6 12419.0 1089.18   4
  -7   1   6 12828.5 602.195  10
  -7  -1   6 13185.9 659.732  10
  -7   1   5 77008.5 2680.94   4
  -7  -1   4 2534.75 463.611   4
  -7   1   4 2257.12 507.164   4
  -7  -1   3 98575.2 2803.44   4
  -7   1   3 94391.4 2934.06   4
  -7  -1   2 147.354 163.935   4
  -7   1   2 108.027 203.413   4
  -7  -1   1 57441.2 2197.51   4
  -7   1   1 54872.8 2264.67   4
  -7  -1   0 2273.90 475.932   4
  -7   1   0 2022.53 468.218   4
  -7   1  -1 42799.6 2036.63   4
  -7   1  -2 13571.6 1175.51   4
  -7  -1  -3 9397.49 546.573   6
  -7   1  -3 10316.6 537.291   6
  -7   1  -3 9626.97 482.353   7
  -7  -1  -3 9196.44 469.159   7
  -7  -1  -4 23997.1 907.135   6
  -7   1  -4 23975.6 888.719   6
  -7   1  -4 24096.9 773.773   7
  -7  -1  -4 23627.7 714.542   7
  -7  -1  -5 768.027 233.479   6
  -7   1  -5 576.727 237.667   6
  -7   1  -5 553.251 191.428   7
  -7  -1  -6 14606.3 826.932   6
  -7   1  -6 14681.6 882.774   6
  -7  -1  -7 3462.75 461.699   6
  -7   1  -7 3237.56 489.559   6
  -7  -1  -8 15428.6 927.329   6
  -7   1  -8 10913.2 873.350   6
  -7  -1  -9 17844.9 969.721   6
  -7   1  -9 7169.14 693.958   6
  -7  -1 -10 6978.03 581.461   6
  -7   1 -10 6074.24 608.683   6
  -7  -1 -11 34982.9 1100.47   6
  -7   1 -11 35761.1 1196.33   6
  -7  -1 -12 178.596 134.301   6
  -7   1 -12 505.910 180.066   6
  -7  -1 -13 14318.9 451.575   6
  -7   1 -13 14066.2 451.777   6
  -7  -2  16 334.456 105.765  10
  -7  -2  15 2674.03 265.545  10
  -7  -2  14 1319.46 237.867  10
  -7  -2  13 23123.9 917.996  10
  -7   2  13 18507.2 650.911  10
  -7   2  12 2127.06 250.091  10
  -7   2  11 40709.7 1065.43  10
  -7   2  10 3597.67 347.208  10
  -7  -2   9 33853.4 1401.13  10
  -7   2   9 32186.6 968.638  10
  -7   2   8 14816.9 674.218  10
  -7  -2   8 15553.0 921.418  10
  -7  -2   8 15102.6 600.571   7
  -7   2   7 22730.1 1647.68   4
  -7   2   7 24263.6 823.317  10
  -7  -2   7 24396.3 769.478   7
  -7  -2   6 21085.1 871.206  10
  -7   2   6 20758.4 1559.18   4
  -7  -2   6 20257.0 698.371   7
  -7   2   6 19588.7 723.290  10
  -7   2   5 29065.9 1784.64   4
  -7   2   4 51756.9 2316.63   4
  -7  -2   3 323.723 216.287   4
  -7   2   3-80.9420 235.075   4
  -7   2   2 17347.6 1312.93   4
  -7  -2   2 17999.9 1177.58   4
  -7   2   1 2855.66 530.160   4
  -7  -2   1 3589.70 549.783   4
  -7   2   0 251.727 278.170   4
  -7   2  -1 25572.6 1607.27   4
  -7   2  -2 2212.08 510.358   4
  -7  -2  -2 2063.79 266.059   6
  -7   2  -2 1888.33 233.139   7
  -7  -2  -3 58107.6 1356.39   6
  -7   2  -3 62048.3 1248.18   6
  -7   2  -3 59240.9 1220.07   7
  -7  -2  -3 60276.1 1148.31   7
  -7  -2  -4 769.480 166.012   7
  -7  -2  -4 799.073 236.137   6
  -7   2  -4 878.632 219.408   6
  -7   2  -4 1090.91 234.224   7
  -7  -2  -5 25018.8 980.128   6
  -7   2  -5 27096.4 1028.57   6
  -7   2  -5 25568.6 824.336   7
  -7  -2  -6 369.391 229.255   6
  -7   2  -6 663.518 266.536   6
  -7   2  -6 356.476 146.309   8
  -7  -2  -7 64652.6 1707.90   6
  -7   2  -7 59582.6 1894.80   6
  -7   2  -7 63608.1 1219.39   8
  -7  -2  -8 16669.9 893.106   6
  -7   2  -8 16678.1 632.469   8
  -7  -2  -9 24771.7 1042.18   6
  -7   2  -9 6155.26 644.321   6
  -7  -2 -10 24127.8 974.112   6
  -7   2 -10 22340.1 1101.85   6
  -7  -2 -11 601.987 184.895   6
  -7   2 -11 365.059 183.171   6
  -7  -2 -12 3953.78 302.587   6
  -7   2 -12 4517.50 342.823   6
  -7  -2 -13 1134.74 135.594   6
  -7   2 -13 1051.40 129.461   6
  -7  -3  16 6667.36 330.140  10
  -7  -3  15 190.570 134.666  10
  -7  -3  14 18562.6 750.476  10
  -7  -3  13 280.111 239.599  10
  -7  -3  12 60485.0 1749.46  10
  -7  -3  11-267.866 356.154  10
  -7   3  10 31184.9 900.301  10
  -7  -3  10 28618.2 1413.54  10
  -7   3   9 274.517 134.195  10
  -7  -3   9 387.168 144.132   7
  -7   3   8 58361.7 3106.38   4
  -7   3   8 60861.7 1266.07  10
  -7  -3   8 58149.7 1192.92   7
  -7  -3   7 2690.06 396.486  10
  -7   3   7 2780.85 682.813   4
  -7   3   7 2617.11 294.266  10
  -7  -3   7 2492.20 269.559   7
  -7   3   6 31778.7 2170.60   4
  -7   3   6 30258.9 868.982  10
  -7  -3   6 30211.7 872.142   7
  -7  -3   5 4512.72 383.766  10
  -7  -3   5 4388.83 351.223   6
  -7   3   5 3906.33 738.550   4
  -7  -3   5 3851.87 332.964   7
  -7   3   4 7733.25 983.116   4
  -7   3   3 422.366 286.652   4
  -7   3   2 4452.49 699.200   4
  -7   3   1 6530.55 837.597   4
  -7   3   0 40028.5 2040.39   4
  -7  -3  -1 5422.91 397.086   6
  -7   3  -1 5491.99 368.229   7
  -7   3  -1 6519.38 830.644   4
  -7  -3  -2 85330.9 1570.08   6
  -7   3  -2 85765.7 1489.86   7
  -7  -3  -2 90163.6 1441.06   7
  -7   3  -3 125.251 226.798   4
  -7  -3  -3 430.438 155.652   6
  -7  -3  -3 385.134 130.302   7
  -7   3  -3 341.747 157.581   7
  -7   3  -4 38802.8 1023.84   6
  -7   3  -4 37806.3 1058.37   7
  -7  -3  -5 112.848 172.841   6
  -7   3  -5 278.037 173.388   6
  -7   3  -5 105.311 116.353   8
  -7  -3  -6 48971.6 1378.25   6
  -7   3  -6 48830.5 1465.63   6
  -7   3  -6 49789.4 1091.27   8
  -7  -3  -7 6163.66 543.276   6
  -7   3  -7 6372.70 605.987   6
  -7   3  -7 6349.19 404.596   8
  -7  -3  -8 70108.0 1671.49   6
  -7   3  -8 65998.3 1265.14   8
  -7  -3  -9 43.0001 184.607   6
  -7   3  -9 128.735 213.491   6
  -7  -3 -10 5307.07 433.745   6
  -7   3 -10 4358.47 474.010   6
  -7  -3 -11 584.428 164.538   6
  -7   3 -11 1082.11 234.825   6
  -7  -3 -12 1222.07 178.416   6
  -7   3 -12 1231.90 184.283   6
  -7  -3 -13 1365.10 132.381   6
  -7  -4  16 4075.49 264.315  10
  -7  -4  15 18742.0 654.658  10
  -7  -4  14 2813.27 331.837  10
  -7  -4  12 461.019 267.759  10
  -7  -4  11 24479.5 1311.45  10
  -7  -4  10 4038.46 577.769  10
  -7  -4   9 58161.9 1179.84   7
  -7  -4   8 1542.23 219.635   7
  -7  -4   8 915.760 289.439  10
  -7  -4   7 36189.6 1329.61  10
  -7   4   7 32009.3 2618.16   4
  -7  -4   7 30850.5 925.190   7
  -7  -4   6 1626.26 249.821   7
  -7  -4   6 1628.27 311.265  10
  -7   4   6 2144.04 653.069   4
  -7   4   6 1817.04 235.391  10
  -7  -4   5 9170.70 548.543  10
  -7   4   5 9052.49 1234.25   4
  -7  -4   5 9108.72 507.744   6
  -7   4   5 8904.01 466.837  10
  -7  -4   5 8892.63 520.620   7
  -7  -4   4 14489.4 612.146   6
  -7  -4   4 14617.1 655.928   7
  -7  -4   4 15073.7 636.623  10
  -7  -4   3 3087.89 298.375   6
  -7   4   3 3729.17 710.753   4
  -7  -4   3 2876.93 298.627   7
  -7   4   2 5945.60 851.987   4
  -7  -4   1 30088.4 872.650   6
  -7   4   1 30280.7 796.252   7
  -7  -4   0 28618.2 873.015   6
  -7   4   0 29093.7 807.649   7
  -7  -4   0 28033.3 843.117   7
  -7   4   0 30888.1 1844.28   4
  -7  -4  -1 51584.4 1202.85   6
  -7   4  -1 53676.6 1129.82   7
  -7  -4  -1 53258.7 1141.91   7
  -7  -4  -2 6725.05 457.746   6
  -7   4  -2 6855.94 450.394   7
  -7  -4  -2 6667.70 396.163   7
  -7   4  -2 7080.50 892.138   4
  -7  -4  -3 33348.0 1032.34   6
  -7   4  -3 34773.7 863.717   8
  -7   4  -3 36297.2 1028.64   7
  -7  -4  -3 34408.9 860.608   7
  -7  -4  -4 868.975 222.415   6
  -7   4  -4 1097.95 196.054   8
  -7  -4  -5 69943.9 1558.96   6
  -7   4  -5 69267.2 1293.84   8
  -7  -4  -6 9679.22 607.977   6
  -7   4  -6 9434.53 585.611   6
  -7   4  -6 9402.63 499.680   8
  -7  -4  -7 93463.2 1863.55   6
  -7   4  -7 96714.2 2006.24   6
  -7   4  -7 94137.7 1546.91   8
  -7  -4  -8 3076.58 364.469   6
  -7   4  -8 3194.79 417.252   6
  -7   4  -8 3903.79 328.941   8
  -7  -4  -9 8812.88 556.841   6
  -7   4  -9 8166.78 621.782   6
  -7   4  -9 8039.50 442.926   8
  -7  -4 -10 4334.46 364.610   6
  -7   4 -10 4158.75 408.458   6
  -7  -4 -11 7056.23 401.275   6
  -7   4 -11 6698.31 416.995   6
  -7  -4 -12 2412.57 207.030   6
  -7   4 -12 2299.84 199.825   6
  -7  -5  16 8176.22 349.332  10
  -7  -5  15 8195.05 426.856  10
  -7  -5  14 27534.4 914.345  10
  -7  -5  13 4376.99 466.896  10
  -7  -5  11 9872.00 820.408  10
  -7  -5  10 16670.0 627.270   7
  -7  -5   9 2526.43 280.589   7
  -7  -5   8 21044.7 1124.53  10
  -7  -5   8 19602.9 758.112   7
  -7  -5   7 19119.5 957.232  10
  -7   5   7 17230.9 2227.39   4
  -7  -5   7 16927.2 742.625   7
  -7   5   6 7763.97 1418.65   4
  -7  -5   6 6856.88 527.967  10
  -7  -5   6 5784.42 465.308   7
  -7  -5   5 28497.6 937.480  10
  -7  -5   5 27334.9 889.254   6
  -7  -5   5 26557.2 955.655   7
  -7   5   4 10387.2 1341.52   4
  -7  -5   4 10170.9 519.510  10
  -7  -5   4 9505.48 515.250   6
  -7   5   4 9174.81 430.960   7
  -7  -5   4 8568.83 562.481   7
  -7   5   3 6730.28 993.592   4
  -7  -5   3 5700.90 400.485   6
  -7   5   3 5873.37 363.908   7
  -7  -5   3 6129.36 453.913   7
  -7  -5   3 6091.07 387.001  10
  -7  -5   2 11776.1 561.881   6
  -7  -5   2 11805.0 516.598  10
  -7   5   2 11530.3 496.802   7
  -7  -5   2 11060.9 583.305   7
  -7  -5   1 60417.8 1257.65   6
  -7   5   1 59330.1 1166.17   7
  -7  -5   1 57856.6 1280.07   7
  -7  -5   1 60232.5 1126.90  10
  -7  -5   0 22521.1 798.465   6
  -7   5   0 21306.9 748.892   7
  -7   5   0 23300.4 1639.03   4
  -7  -5   0 21766.1 753.891   7
  -7  -5   0 23024.5 691.126  10
  -7  -5  -1 20631.9 778.332   6
  -7   5  -1 21293.3 700.701   8
  -7   5  -1 21039.5 744.951   7
  -7  -5  -1 20860.3 729.977   7
  -7   5  -1 21362.5 1545.66   4
  -7  -5  -2 10472.9 573.338   6
  -7   5  -2 9800.14 486.215   8
  -7   5  -2 11114.8 589.818   7
  -7  -5  -2 9576.56 481.473   7
  -7   5  -2 11038.1 1111.85   4
  -7  -5  -3 2939.12 336.489   6
  -7   5  -3 2600.13 277.076   8
  -7  -5  -4 55672.4 1350.45   6
  -7   5  -4 53336.4 1160.88   8
  -7  -5  -5 29386.6 997.341   6
  -7   5  -5 29789.2 876.158   8
  -7  -5  -6 54225.9 1351.83   6
  -7   5  -6 51143.9 1156.26   8
  -7  -5  -7 3196.15 359.363   6
  -7   5  -7 3061.61 314.835   8
  -7  -5  -8 2026.39 286.633   6
  -7   5  -8 2060.73 248.095   8
  -7  -5  -9 8564.97 510.304   6
  -7   5  -9 7593.13 491.641   6
  -7   5  -9 8900.08 463.616   8
  -7  -5 -10 5909.77 392.135   6
  -7   5 -10 5156.76 366.268   6
  -7  -5 -11 5666.14 330.540   6
  -7   5 -11 5140.52 303.697   6
  -7  -5 -12 877.552 125.062   6
  -7  -6  16 20184.1 492.002  10
  -7  -6  15 3159.03 264.876  10
  -7  -6  14 7547.67 463.854  10
  -7  -6  13 1337.87 277.976  10
  -7  -6  12 959.321 308.731  10
  -7  -6  10 2656.65 449.794  10
  -7  -6  10 1650.57 231.988   7
  -7  -6   9 1213.13 228.145   7
  -7  -6   9 1140.62 322.280  10
  -7  -6   8 17084.9 947.048  10
  -7  -6   8 14702.4 704.944   7
  -7  -6   7-8.10838 168.055   7
  -7  -6   7 205.712 234.134  10
  -7  -6   6 52863.4 1357.05  10
  -7   6   6 56141.0 3894.83   4
  -7  -6   6 51609.1 1431.43   7
  -7  -6   5 59.5005 182.241   7
  -7  -6   5 203.807 198.741   6
  -7  -6   5 272.758 149.402  10
  -7   6   5-132.590 393.410   4
  -7  -6   4 62823.9 1327.06   6
  -7   6   4 60179.2 1110.80   7
  -7  -6   4 61344.0 1584.93   7
  -7  -6   4 59720.5 1219.86  10
  -7   6   3 43679.9 2572.58   4
  -7  -6   3 41579.5 1072.11   6
  -7   6   3 38601.9 947.240   7
  -7  -6   3 40131.9 949.799  10
  -7  -6   3 41849.6 1257.14   7
  -7   6   2 9509.36 1149.36   4
  -7  -6   2 9532.55 524.196   6
  -7  -6   2 9510.83 457.195  10
  -7   6   2 9830.28 497.611   7
  -7  -6   2 9286.23 584.197   7
  -7  -6   1 3520.41 335.045   6
  -7   6   1 2973.38 639.135   4
  -7   6   1 3645.18 332.808   7
  -7  -6   1 3005.73 329.221   7
  -7  -6   0 37481.1 1028.11   6
  -7   6   0 36808.2 973.828   8
  -7   6   0 37443.8 990.988   7
  -7  -6   0 36048.2 1001.64   7
  -7   6   0 39492.9 2149.51   4
  -7   6  -1 2622.29 587.749   4
  -7  -6  -1 2909.65 323.735   6
  -7   6  -1 2529.66 281.679   8
  -7  -6  -1 2666.63 280.128   7
  -7  -6  -2 15731.7 708.261   6
  -7   6  -2 15559.3 645.710   8
  -7  -6  -2 15218.4 605.394   7
  -7   6  -2 15752.1 1321.29   4
  -7  -6  -3 3196.33 343.619   6
  -7   6  -3 2839.23 299.013   8
  -7  -6  -4 224.325 169.449   6
  -7   6  -4-63.2752 145.405   8
  -7  -6  -5 2407.26 310.383   6
  -7   6  -5 1998.97 255.631   8
  -7  -6  -6 11321.5 611.123   6
  -7   6  -6 10239.4 533.362   8
  -7  -6  -7 235.122 164.215   6
  -7   6  -7 146.895 125.357   8
  -7  -6  -8 8320.10 501.875   6
  -7   6  -8 8830.02 470.621   8
  -7  -6  -9 1990.29 255.858   6
  -7   6  -9 2329.81 244.096   8
  -7  -6 -10 14345.6 551.566   6
  -7   6 -10 15041.6 533.872   8
  -7  -6 -11 119.121 81.3630   6
  -7  -6 -12 17310.6 400.790   6
  -7  -7  15 14849.8 490.776  10
  -7  -7  14 1257.85 196.526  10
  -7  -7  13 2865.68 328.183  10
  -7  -7  12 3839.05 397.702  10
  -7  -7  11-45.9930 108.022   7
  -7  -7  11-50.7097 212.502  10
  -7  -7  10 7815.92 624.414  10
  -7  -7  10 7087.40 454.251   7
  -7  -7   9 9773.62 690.658  10
  -7  -7   9 9497.29 558.154   7
  -7  -7   8 1209.45 263.030   7
  -7  -7   8 1441.76 297.500  10
  -7  -7   7 27782.3 999.403  10
  -7  -7   7 26201.4 1077.63   7
  -7  -7   6-194.555 255.186   7
  -7  -7   6-25.9577 158.274  10
  -7  -7   5 57425.6 1226.30  10
  -7  -7   5 59601.7 1746.86   7
  -7  -7   4-12.3451 242.670   7
  -7   7   4-423.899 406.621   4
  -7  -7   4 47.2840 159.684   6
  -7  -7   4-296.617 179.740  10
  -7   7   3 94775.2 3871.35   4
  -7  -7   3 89277.0 1612.47   6
  -7  -7   3 89560.6 2047.28   7
  -7   7   2 5338.37 900.675   4
  -7  -7   2 6234.06 441.049   6
  -7  -7   2 6173.25 513.055   7
  -7   7   1 18888.4 1571.49   4
  -7  -7   1 17660.5 715.019   6
  -7  -7   1 18072.3 773.152   7
  -7  -7   0 2217.07 285.469   6
  -7   7   0 2371.13 579.259   4
  -7   7   0 2309.53 283.358   8
  -7  -7   0 2437.65 295.428   7
  -7  -7  -1 21429.7 804.565   6
  -7   7  -1 20800.9 793.935   8
  -7  -7  -1 19558.0 709.867   7
  -7   7  -1 20482.6 1541.80   4
  -7  -7  -2 6211.26 455.157   6
  -7   7  -2 5702.94 421.903   8
  -7  -7  -3 13341.1 665.996   6
  -7   7  -3 13240.9 630.961   8
  -7  -7  -4 11341.8 615.347   6
  -7   7  -4 10181.3 548.748   8
  -7  -7  -5 272.220 167.428   6
  -7   7  -5 322.398 142.531   8
  -7  -7  -6-2.38994 139.320   6
  -7   7  -6 45.2158 109.168   8
  -7  -7  -7 5385.21 413.528   6
  -7   7  -7 5384.55 388.229   8
  -7  -7  -8 1818.97 241.869   6
  -7   7  -8 2175.76 246.957   8
  -7  -7  -9 9985.91 472.544   6
  -7   7  -9 10384.9 471.008   8
  -7  -7 -10 1362.27 172.139   6
  -7   7 -10 1551.65 184.581   8
  -7  -7 -11 14630.7 414.645   6
  -7  -8  15 9190.52 332.109  10
  -7  -8  14 4748.31 300.787  10
  -7  -8  13 10094.6 486.057  10
  -7  -8  12 998.477 213.228  10
  -7  -8  11 20378.6 811.093  10
  -7  -8  11 18238.8 635.971   7
  -7  -8  10 352.255 159.036   7
  -7  -8  10 354.408 172.219  10
  -7  -8   9 40771.9 1174.20  10
  -7  -8   9 39570.7 1166.91   7
  -7  -8   8 23398.6 883.769  10
  -7  -8   8 24194.7 1023.50   7
  -7  -8   7 4827.45 538.864   7
  -7  -8   7 4004.88 365.005  10
  -7  -8   6 17951.6 1070.04   7
  -7  -8   6 17803.2 694.740  10
  -7  -8   5 543.651 266.062   7
  -7  -8   5 1269.63 211.258  10
  -7  -8   4 23626.4 883.832   6
  -7  -8   4 22273.9 1160.71   7
  -7  -8   3 35.9973 268.744   7
  -7  -8   3 290.480 177.684   6
  -7  -8   2 36352.9 1036.37   6
  -7  -8   2 38014.3 1284.49   7
  -7  -8   1 4395.14 386.685   6
  -7  -8   1 4771.90 426.443   7
  -7  -8   0 40891.9 1096.37   6
  -7   8   0 38377.7 1111.16   8
  -7  -8   0 40627.8 1084.59   7
  -7  -8  -1 8976.18 536.507   6
  -7   8  -1 8512.11 533.704   8
  -7  -8  -1 8380.33 467.728   7
  -7  -8  -2 16683.3 722.579   6
  -7   8  -2 16515.6 726.703   8
  -7  -8  -3 12204.0 615.754   6
  -7   8  -3 10877.8 592.021   8
  -7  -8  -4-51.2828 152.772   6
  -7   8  -4-37.7842 147.079   8
  -7  -8  -5 27198.0 905.212   6
  -7   8  -5 25967.1 860.204   8
  -7  -8  -6 72.6148 132.987   6
  -7   8  -6 258.956 131.480   8
  -7  -8  -7 3757.50 334.041   6
  -7   8  -7 3931.91 330.257   8
  -7  -8  -8 1430.80 199.426   6
  -7   8  -8 1843.07 228.735   8
  -7  -8  -9 2838.52 238.813   6
  -7   8  -9 2966.77 257.800   8
  -7  -8 -10 3950.12 234.616   6
  -7   8 -10 4530.05 275.671   8
  -7  -9  14 11451.1 380.246  10
  -7  -9  13 1150.30 163.482  10
  -7  -9  12 20306.7 655.659  10
  -7  -9  12 18782.6 540.055   7
  -7  -9  11 130.438 102.127   7
  -7  -9  11 34.5855 119.942  10
  -7  -9  10 35274.7 993.940   7
  -7  -9  10 34299.8 948.118  10
  -7  -9   9 71.6376 164.543   7
  -7  -9   9-89.6877 129.764  10
  -7  -9   8 31159.5 903.692  10
  -7  -9   8 37112.1 1297.84   7
  -7  -9   7 8782.91 740.608   7
  -7  -9   7 7280.10 432.311  10
  -7  -9   6 10186.4 862.459   7
  -7  -9   5 1675.30 361.226   7
  -7  -9   4 1078.38 337.336   7
  -7  -9   3 784.369 271.196   7
  -7  -9   3 1667.49 277.409   6
  -7  -9   2 447.154 206.442   7
  -7  -9   2 652.035 202.330   6
  -7  -9   1 371.775 171.432   7
  -7  -9   1 95.2588 152.250   6
  -7  -9   0 40513.8 1082.38   6
  -7   9   0 38614.0 1153.11   8
  -7  -9   0 40612.1 1084.45   7
  -7  -9  -1 15579.0 674.592   6
  -7   9  -1 14727.8 710.956   8
  -7  -9  -1 13995.1 591.298   7
  -7  -9  -2 4821.56 391.003   6
  -7   9  -2 4886.57 413.720   8
  -7  -9  -3 1142.61 218.518   6
  -7   9  -3 1189.71 229.219   8
  -7  -9  -4 27045.5 862.346   6
  -7   9  -4 26652.2 893.102   8
  -7  -9  -5 221.675 144.475   6
  -7   9  -5 303.834 150.045   8
  -7  -9  -6 29817.4 846.516   6
  -7   9  -6 30316.3 883.298   8
  -7  -9  -7 169.200 112.265   6
  -7   9  -7 88.3634 107.733   8
  -7  -9  -8 7667.71 376.538   6
  -7   9  -8 8042.78 420.816   8
  -7  -9  -9 529.643 107.282   6
  -7   9  -9 780.911 137.208   8
  -7   9 -10 4534.32 254.939   8
  -7 -10  13 11487.4 360.278  10
  -7 -10  12-33.1700 92.8557   7
  -7 -10  12 180.061 88.3004  10
  -7 -10  11 25441.9 707.951   7
  -7 -10  11 24534.3 657.800  10
  -7 -10  10-40.3253 124.819   7
  -7 -10  10 105.294 107.828  10
  -7 -10   9 30874.4 1030.49   7
  -7 -10   9 27241.0 745.907  10
  -7 -10   8 2370.34 385.224   7
  -7 -10   7 14909.3 948.100   7
  -7 -10   6 131.367 261.388   7
  -7 -10   5 696.900 275.054   7
  -7 -10   4 189.743 244.843   7
  -7 -10   3 695.685 226.004   7
  -7 -10   2 7021.91 482.700   6
  -7 -10   2 7177.32 414.596   5
  -7 -10   2 7529.33 599.682   7
  -7 -10   1 2054.79 258.771   6
  -7 -10   1 1652.60 215.012   5
  -7 -10   1 1890.30 277.275   7
  -7  10   0 1552.30 268.926   8
  -7 -10   0 1777.20 243.684   7
  -7 -10   0 1961.29 265.343   6
  -7 -10  -1 38582.7 1018.65   6
  -7  10  -1 40016.3 1158.77   8
  -7 -10  -2 496.649 149.888   6
  -7  10  -2 614.914 177.468   8
  -7 -10  -3 26808.8 821.756   6
  -7  10  -3 26749.6 920.899   8
  -7 -10  -4 17.0811 169.705   6
  -7  10  -4 0.56296 150.300   8
  -7 -10  -5 33116.1 861.136   6
  -7  10  -5 35894.6 974.535   8
  -7 -10  -6 10.4075 111.102   6
  -7  10  -6 136.784 115.427   8
  -7 -10  -7 15223.3 502.016   6
  -7  10  -7 16866.7 611.293   8
  -7  10  -8 747.824 151.257   8
  -7  10  -9 12557.8 433.349   8
  -7 -11  12 15509.1 408.778   7
  -7 -11  11-130.590 97.5580   7
  -7 -11  10 14029.7 582.145   7
  -7 -11   9 2442.41 307.697   7
  -7 -11   8 8404.16 592.812   7
  -7 -11   7 2039.50 397.910   7
  -7 -11   6 5319.47 595.809   7
  -7 -11   5 8055.55 731.115   7
  -7 -11   4 2940.64 443.337   7
  -7 -11   3 15176.4 868.012   7
  -7 -11   2 381.142 193.232   7
  -7 -11   1 19432.0 727.758   6
  -7 -11   1 19202.4 667.625   5
  -7 -11   1 20755.8 794.877   7
  -7 -11   0 11257.9 545.262   6
  -7 -11   0 11197.7 512.515   5
  -7  11   0 11526.4 639.124   8
  -7 -11   0 11339.3 539.443   7
  -7 -11  -1 7670.80 449.589   6
  -7  11  -1 8176.58 541.329   8
  -7 -11  -1 7503.10 423.771   5
  -7 -11  -2 25543.3 761.559   6
  -7  11  -2 25960.6 910.329   8
  -7 -11  -3 1468.18 210.044   6
  -7  11  -3 1714.96 255.196   8
  -7 -11  -4 23917.8 682.077   6
  -7  11  -4 25115.5 833.864   8
  -7  11  -5 109.609 117.251   8
  -7  11  -6 12963.5 542.737   8
  -7  11  -7 424.899 137.442   8
  -7  11  -8 12373.6 445.519   8
  -7  11  -9 5100.68 251.817   8
  -7 -12  11 4579.49 255.593   7
  -7 -12  10 574.368 136.117   7
  -7 -12   9 2317.84 267.724   7
  -7 -12   8 7787.20 515.803   7
  -7 -12   7 2182.05 329.479   7
  -7 -12   6 11676.6 737.857   7
  -7 -12   5 1465.57 298.847   7
  -7 -12   4 24153.4 1013.88   7
  -7 -12   3 222.875 152.131   7
  -7 -12   2 19067.5 778.440   7
  -7 -12   1 288.698 136.810   7
  -7 -12   1 94.1208 121.420   5
  -7  12   1 50.1561 172.859   8
  -7 -12   0 20219.3 664.554   5
  -7  12   0 21942.6 856.430   8
  -7 -12   0 19802.3 635.736   7
  -7  12  -1 6760.98 478.492   8
  -7 -12  -1 7107.92 395.981   5
  -7  12  -2 2675.05 313.305   8
  -7 -12  -2 2675.42 246.418   5
  -7  12  -3 5352.33 406.356   8
  -7 -12  -3 4693.58 309.238   5
  -7  12  -4 1642.70 233.665   8
  -7  12  -5 4210.91 319.579   8
  -7  12  -6 104.224 102.865   8
  -7  12  -7 2989.30 231.239   8
  -7  12  -8 7713.57 312.058   8
  -7 -13  10-54.8755 78.8682   7
  -7 -13   9 6191.60 355.508   7
  -7 -13   8 301.279 135.570   7
  -7 -13   7 8295.59 489.653   7
  -7 -13   6 556.682 184.187   7
  -7 -13   5 18728.5 785.753   7
  -7 -13   4-51.3052 138.066   7
   7  13  -3 20003.2 650.856   9
  -7 -13   3 23020.0 796.478   7
  -7 -13   2 22.1559 95.7412   7
   7  13  -2-378.593 153.744   9
  -7  13   2-30.0089 146.988   8
   7  13  -1 22862.9 730.568   9
  -7  13   1 22786.0 850.899   8
  -7 -13   1 22195.8 656.809   7
  -7 -13   0 363.873 128.877   5
  -7  13   0-5.71872 171.789   8
  -7 -13  -1 3075.53 254.464   5
  -7  13  -1 3220.28 326.333   8
  -7  13  -2 308.518 144.919   8
  -7 -13  -2 203.859 112.674   5
  -7  13  -3 1629.81 224.057   8
  -7 -13  -3 1488.18 170.535   5
  -7  13  -4 130.609 110.021   8
  -7  13  -5 25.7627 100.920   8
  -7  13  -6-107.099 89.9406   8
  -7  13  -7 2283.58 174.725   8
  -7 -14   9 4659.22 252.939   7
  -7 -14   8 4258.98 275.130   7
  -7 -14   7 1003.22 165.892   7
  -7 -14   6 8220.49 425.751   7
  -7 -14   5-24.4967 104.121   7
  -7 -14   4 13395.8 533.572   7
  -7 -14   3 8.44106 92.2061   7
  -7  14   3 100.086 127.520   8
   7  14  -2 10802.8 459.273   9
  -7  14   2 12247.3 578.919   8
  -7 -14   2 10895.9 429.007   7
   7  14  -1-276.347 151.725   9
  -7  14   1-55.3402 129.321   8
   7  14   0 2900.90 257.302   9
  -7  14   0 2606.77 278.439   8
   7  14   1 2077.89 223.853   9
  -7  14  -1 1954.79 237.921   8
  -7 -14  -2 3991.96 232.898   5
  -7  14  -2 4657.46 331.977   8
  -7  14  -3 1220.21 174.893   8
  -7 -14  -3 714.206 107.369   5
  -7  14  -4 57.0159 88.3205   8
  -7  14  -5 3228.09 218.739   8
  -7 -15   8 6293.88 253.637   7
  -7 -15   7 965.539 125.050   7
  -7  15   6 4221.38 262.757   8
  -7 -15   6 3457.25 223.244   7
  -7  15   5 4748.61 301.367   8
  -7 -15   5 4434.91 258.585   7
  -7 -15   4-54.5071 79.6856   7
  -7  15   4-7.59000 89.3869   8
  -7  15   3 1778.03 205.468   8
  -7 -15   3 1313.01 138.703   7
   7  15  -2 554.700 113.524   9
  -7  15   2 654.228 145.994   8
   7  15  -1 1193.01 146.973   9
  -7  15   1 1244.88 181.348   8
   7  15   0 1662.97 175.700   9
  -7  15   0 1733.97 197.925   8
   7  15   1 2099.75 185.165   9
  -7  15  -1 2417.57 217.020   8
  -7  15  -2 5802.31 310.566   8
  -7  15  -3 108.866 77.7778   8
  -7  15  -4 8040.05 296.695   8
  -7  16   4 0.86283 63.9102   8
  -7  16   3 198.258 82.4250   8
  -7  16   2 224.146 85.5517   8
  -7  16   1 2292.96 182.451   8
  -7  16   0 513.917 98.9200   8
  -7  16  -1 2972.31 182.062   8
  -8   0  15 54.8175 78.2623  10
  -8   0  14 29014.2 747.017  10
  -8   0  13 6.29732 137.140  10
  -8   0  12 41371.4 1135.25  10
  -8   0  11 96.7779 162.965  10
  -8   0  10 11130.1 679.928  10
  -8   0   9 96.9656 203.323  10
  -8   0   8 102.008 191.670  10
  -8   0   7 38.7616 179.093  10
  -8   0   7-37.8293 156.441   7
  -8   0   6 549.161 223.146  10
  -8   0   6 53.9715 162.377   7
  -8   0   5 39.4859 188.265  10
  -8   0   5-213.547 179.673   7
  -8   0   4 69838.8 1262.05   6
  -8   0   4 64762.8 1410.50  10
  -8   0   4 68933.8 1363.82   7
  -8   0   4 64947.7 2471.96   4
  -8   0   3-259.403 224.908  10
  -8   0   3 47.0746 148.751   4
  -8   0   3-384.546 196.942   6
  -8   0   3-41.8762 151.736   7
  -8   0   2 48387.4 1041.67   6
  -8   0   2 46582.1 1125.10   7
  -8   0   2 45423.2 1160.89  10
  -8   0   1-149.258 170.442  10
  -8   0   1-168.512 233.171   4
  -8   0   1-111.643 172.223   6
  -8   0   1-346.986 154.889   7
  -8   0   0 73878.0 1359.26   6
  -8   0   0 75986.1 1439.97   7
  -8   0  -1 61.9524 150.744   6
  -8   0  -1-57.1436 143.519   7
  -8   0  -2 65224.9 1373.39   6
  -8   0  -2 67257.6 1347.32   7
  -8   0  -3-125.577 161.034   6
  -8   0  -3-105.352 161.535   7
  -8   0  -4 46473.5 1332.65   6
  -8   0  -4 47315.6 1091.16   7
  -8   0  -5-180.356 218.485   6
  -8   0  -5 108.641 165.607   7
  -8   0  -6 15882.9 916.217   6
  -8   0  -7-171.551 314.616   6
  -8   0  -8 4700.92 540.308   6
  -8   0  -9-492.386 279.237   6
  -8   0 -10 1137.45 263.675   6
  -8   0 -11 136.257 136.655   6
  -8   0 -12 16484.2 457.837   6
  -8  -1  15 15572.9 493.411  10
  -8   1  14 357.119 118.893  10
  -8  -1  14 249.660 133.009  10
  -8  -1  13 29540.7 922.346  10
  -8   1  13 27001.7 780.957  10
  -8  -1  12 2831.76 349.005  10
  -8   1  12 3315.22 317.123  10
  -8   1  11 18426.2 768.919  10
  -8  -1  11 20942.5 954.246  10
  -8  -1  10 3555.78 456.044  10
  -8   1  10 2937.96 352.978  10
  -8   1   9 3520.14 387.127  10
  -8  -1   9 3662.60 467.641  10
  -8  -1   8 10112.0 507.704   7
  -8  -1   8 9796.19 705.603  10
  -8   1   8 9554.89 600.733  10
  -8   1   7 839.841 240.092  10
  -8  -1   7 679.223 170.311   7
  -8   1   7 614.306 169.006   7
  -8  -1   7 870.038 277.027  10
  -8   1   6 14214.8 690.755  10
  -8   1   6 15854.7 632.941   7
  -8  -1   6 14860.8 763.215  10
  -8  -1   6 15633.1 665.579   7
  -8  -1   5 22677.9 770.354   6
  -8   1   5 19751.9 798.498  10
  -8   1   5 22271.7 756.124   7
  -8  -1   5 21520.6 777.799   7
  -8  -1   5 19887.5 833.137  10
  -8   1   5 18458.0 1395.05   4
  -8   1   4 11692.4 606.787  10
  -8  -1   4 11337.3 537.099   6
  -8   1   4 10595.8 1045.95   4
  -8  -1   4 11313.0 600.953  10
  -8   1   4 11480.9 552.502   7
  -8  -1   4 11717.2 584.872   7
  -8  -1   3 42878.6 1022.95   6
  -8  -1   3 41606.4 1107.01  10
  -8   1   3 44458.4 1142.98  10
  -8   1   3 44018.9 1073.24   7
  -8  -1   3 42985.7 1125.99   7
  -8  -1   3 45965.4 2060.10   4
  -8   1   3 42672.9 2127.90   4
  -8   1   2 6040.42 446.334  10
  -8  -1   2 6060.61 400.332   6
  -8  -1   2 6412.32 442.557  10
  -8   1   2 6214.87 416.305   7
  -8  -1   2 5752.15 419.536   7
  -8  -1   2 5691.37 730.143   4
  -8   1   2 6046.07 824.556   4
  -8  -1   1 49270.9 1169.83  10
  -8  -1   1 47012.9 1087.74   6
  -8   1   1 49658.4 1205.25  10
  -8   1   1 45871.4 1128.04   7
  -8  -1   1 46376.1 1147.68   7
  -8  -1   1 48901.5 2214.78   4
  -8   1   1 49998.7 2335.50   4
  -8   1   0 6003.62 384.823   6
  -8  -1   0 5469.30 397.820   6
  -8   1   0 5416.09 410.004   7
  -8  -1   0 5435.33 414.149   7
  -8   1   0 5695.38 829.180   4
  -8  -1  -1 59925.5 1316.78   6
  -8   1  -1 61419.0 1218.27   6
  -8   1  -1 59842.9 1273.59   7
  -8  -1  -1 60560.2 1298.18   7
  -8   1  -2 120.241 146.959   7
  -8  -1  -2 257.698 165.499   7
  -8  -1  -2-94.5158 156.972   6
  -8   1  -2 266.597 138.573   6
  -8  -1  -3 50443.5 1314.17   6
  -8   1  -3 50479.7 1239.54   6
  -8   1  -3 51254.7 1190.92   7
  -8  -1  -3 50247.8 1134.44   7
  -8  -1  -4 3584.02 402.054   6
  -8   1  -4 3537.93 374.320   6
  -8   1  -4 4011.33 359.759   7
  -8  -1  -4 3911.61 319.421   7
  -8  -1  -5 22644.5 1006.06   6
  -8   1  -5 22603.4 998.902   6
  -8   1  -5 23514.8 794.677   7
  -8  -1  -6 4766.30 508.409   6
  -8   1  -6 4839.27 520.964   6
  -8  -1  -7 5654.25 576.549   6
  -8   1  -7 4451.78 524.391   6
  -8  -1  -8 10309.0 746.601   6
  -8   1  -8 1684.36 314.612   6
  -8  -1  -9 240.200 199.198   6
  -8   1  -9 19.9051 248.835   6
  -8  -1 -10 6553.17 495.575   6
  -8   1 -10 6804.60 529.175   6
  -8  -1 -11 7045.91 409.271   6
  -8   1 -11 6957.71 415.271   6
  -8  -1 -12 7671.24 314.849   6
  -8  -2  16 3888.14 207.895  10
  -8  -2  15 170.859 95.1289  10
  -8  -2  14 13931.4 586.186  10
  -8  -2  13 3827.56 382.050  10
  -8   2  13 3545.07 276.316  10
  -8  -2  12 9563.01 660.222  10
  -8   2  12 7382.43 430.208  10
  -8  -2  11 3617.60 470.105  10
  -8   2  11 3537.04 336.770  10
  -8   2  10 6920.77 469.596  10
  -8  -2  10 7705.94 693.207  10
  -8  -2   9 39262.2 1513.11  10
  -8   2   9 37284.1 1074.68  10
  -8  -2   8 2812.29 441.043  10
  -8   2   8 2685.48 320.434  10
  -8  -2   8 2855.81 291.136   7
  -8  -2   7 23637.1 1080.65  10
  -8  -2   7 21617.9 791.047   7
  -8   2   7 21882.9 840.212  10
  -8  -2   6 182.638 150.559   7
  -8  -2   6 77.9820 220.737  10
  -8   2   6 541.234 296.380   4
  -8   2   6 59.9167 160.745  10
  -8   2   6 118.347 138.323   7
  -8  -2   5 39064.3 1039.28   6
  -8   2   5 41213.5 988.853   7
  -8  -2   5 38364.1 1059.75   7
  -8  -2   5 39959.7 1176.33  10
  -8   2   5 39347.0 2191.19   4
  -8   2   5 38500.6 1075.90  10
  -8  -2   4 23843.5 797.319   6
  -8   2   4 24136.8 1692.47   4
  -8   2   4 24706.5 790.559   7
  -8   2   4 23365.2 843.542  10
  -8  -2   4 23731.3 844.067   7
  -8  -2   4 24010.7 868.408  10
  -8  -2   3 23083.8 785.937   6
  -8   2   3 24263.1 871.099  10
  -8   2   3 25104.9 1697.63   4
  -8   2   3 23833.8 783.309   7
  -8  -2   3 23317.9 841.120   7
  -8  -2   3 23722.9 841.982  10
  -8  -2   2 21529.6 757.614   6
  -8   2   2 22182.3 748.791   7
  -8  -2   2 21434.2 804.783   7
  -8   2   2 21407.6 1572.97   4
  -8   2   2 23807.6 843.568  10
  -8  -2   2 21891.6 783.321  10
  -8  -2   1 12630.7 589.737   6
  -8   2   1 12959.8 581.532   7
  -8  -2   1 12690.9 623.644   7
  -8   2   1 13414.1 1225.82   4
  -8  -2   1 12253.8 587.538  10
  -8  -2   0 21052.8 791.711   6
  -8   2   0 20508.1 742.895   7
  -8  -2   0 20940.2 783.415   7
  -8   2   0 22635.8 1612.28   4
  -8   2  -1 3909.55 682.822   4
  -8  -2  -1 3602.13 365.767   6
  -8   2  -1 3570.86 336.974   7
  -8  -2  -1 3122.27 327.317   7
  -8  -2  -2 16596.3 739.814   6
  -8   2  -2 15969.5 627.649   6
  -8   2  -2 16535.1 703.785   7
  -8  -2  -2 17402.9 689.738   7
  -8  -2  -3 6179.90 482.203   6
  -8   2  -3 6040.83 427.063   6
  -8   2  -3 6329.15 440.401   7
  -8  -2  -3 6194.12 405.451   7
  -8  -2  -4 13787.7 739.665   6
  -8   2  -4 13760.8 675.463   6
  -8   2  -4 15431.3 680.732   7
  -8  -2  -4 14383.5 572.069   7
  -8  -2  -5 10797.3 689.659   6
  -8   2  -5 11283.3 664.999   6
  -8  -2  -6 348.787 205.563   6
  -8   2  -6 311.360 199.627   6
  -8  -2  -7 24561.9 1085.98   6
  -8   2  -7 20752.8 1034.89   6
  -8  -2  -8 22.5649 201.627   6
  -8   2  -8-65.5448 270.979   6
  -8  -2  -9 19925.4 896.554   6
  -8   2  -9 15665.8 869.800   6
  -8  -2 -10-102.675 148.503   6
  -8   2 -10 382.249 209.080   6
  -8  -2 -11 29994.6 783.920   6
  -8   2 -11 28909.4 753.251   6
  -8  -2 -12 4920.26 243.058   6
  -8  -3  16-4.08948 78.5577  10
  -8  -3  15 2047.70 213.715  10
  -8  -3  14 606.672 176.024  10
  -8  -3  13 968.007 251.099  10
  -8  -3  12 3562.80 455.958  10
  -8   3  11 1048.73 187.420  10
  -8  -3  11 1206.27 360.148  10
  -8  -3  10 23916.6 1278.35  10
  -8   3  10 30794.7 896.797  10
  -8  -3   9-45.6332 340.588  10
  -8  -3   9 21.4772 114.076   7
  -8   3   9-63.2719 146.266  10
  -8  -3   8 56123.7 1846.55  10
  -8   3   8 54095.0 1240.52  10
  -8  -3   8 52760.4 1177.33   7
  -8   3   7 453.418 178.190  10
  -8  -3   7 890.646 290.498  10
  -8  -3   7 516.672 181.010   7
  -8   3   6 46840.2 1029.08   7
  -8  -3   6 43090.5 1133.71   7
  -8   3   6 44969.8 1153.03  10
  -8  -3   6 45526.5 1409.95  10
  -8   3   6 45007.5 2645.63   4
  -8  -3   5 10571.0 574.763   6
  -8   3   5 11067.9 511.176   7
  -8  -3   5 10495.1 578.711   7
  -8   3   5 9870.67 560.529  10
  -8  -3   5 9932.20 621.126  10
  -8   3   5 12042.6 1308.21   4
  -8  -3   4 32270.8 952.498   6
  -8   3   4 33555.0 985.140  10
  -8   3   4 32269.8 866.490   7
  -8  -3   4 32022.1 1000.45   7
  -8   3   4 32076.8 2110.35   4
  -8  -3   4 30555.3 993.362  10
  -8  -3   3 19578.8 758.336  10
  -8  -3   3 19489.8 739.895   6
  -8   3   3 21679.0 1666.52   4
  -8   3   3 19884.6 707.899   7
  -8  -3   3 19407.6 794.480   7
  -8   3   3 20426.9 778.990  10
  -8  -3   2 19068.2 735.312   6
  -8  -3   2 18618.4 719.641  10
  -8   3   2 18822.7 682.386   7
  -8  -3   2 17217.6 746.830   7
  -8   3   2 18774.2 1525.51   4
  -8   3   2 20620.7 786.250  10
  -8  -3   1 450.462 191.778  10
  -8   3   1 196.833 273.314   4
  -8   3   1 23.9678 149.644   7
  -8  -3   1-35.0487 178.313   6
  -8  -3   1-49.9958 195.425   7
  -8  -3   0 9248.91 540.093   6
  -8   3   0 9612.04 529.033   7
  -8  -3   0 9688.30 547.494   7
  -8   3   0 9821.23 1085.81   4
  -8   3  -1-189.681 261.200   4
  -8  -3  -1 344.340 178.896   6
  -8   3  -1-37.0882 158.248   7
  -8  -3  -1-36.0182 125.645   7
  -8  -3  -2 287.621 190.009   6
  -8   3  -2 273.724 179.093   7
  -8  -3  -2 168.427 124.517   7
  -8  -3  -3 482.532 192.205   6
  -8   3  -3 845.766 229.429   7
  -8  -3  -3 527.173 141.737   7
  -8  -3  -4 24194.4 965.428   6
  -8  -3  -5 16.9140 170.136   6
  -8   3  -5 7.85986 166.654   6
  -8  -3  -6 29896.5 1119.04   6
  -8   3  -6 29744.6 1053.86   6
  -8  -3  -7 2992.00 396.388   6
  -8   3  -7 2818.58 374.674   6
  -8  -3  -8 46507.0 1336.22   6
  -8   3  -8 42583.3 1319.23   6
  -8  -3  -9 1196.06 244.567   6
  -8   3  -9 1219.12 253.628   6
  -8  -3 -10 35454.7 948.305   6
  -8   3 -10 34797.1 932.455   6
  -8  -3 -11 142.148 99.5531   6
  -8   3 -11-12.6860 76.5522   6
  -8  -4  15-160.400 120.561  10
  -8  -4  14 3860.91 338.468  10
  -8  -4  13 2638.12 363.836  10
  -8  -4  12 4863.35 542.149  10
  -8  -4  11 14040.3 935.421  10
  -8  -4  10 240.285 110.286   7
  -8  -4  10-139.230 328.478  10
  -8  -4   9 15756.6 1050.14  10
  -8  -4   9 36087.3 961.865   7
  -8  -4   8 219.604 149.565   7
  -8   4   8 390.404 163.538  10
  -8  -4   8 3.65331 252.756  10
  -8   4   7 82956.8 1479.95  10
  -8  -4   7 77989.2 1546.31   7
  -8  -4   6 452.462 182.866   7
  -8   4   6 140.553 145.475  10
  -8  -4   6-91.3473 230.848  10
  -8  -4   5 62201.1 1377.49   6
  -8   4   5 64092.8 3362.09   4
  -8  -4   5 62882.1 1486.77  10
  -8   4   5 61725.0 1178.51   7
  -8  -4   5 61239.8 1436.00   7
  -8   4   5 62808.7 1306.54  10
  -8  -4   4 5456.29 430.947   6
  -8   4   4 6085.31 994.408   4
  -8  -4   4 5151.20 432.496  10
  -8   4   4 4804.41 370.499   7
  -8  -4   4 5604.57 459.855   7
  -8   4   4 5711.45 420.815  10
  -8   4   3 13427.8 1419.71   4
  -8  -4   3 11682.5 600.423   6
  -8   4   3 12200.0 545.718   7
  -8   4   3 12330.9 606.878  10
  -8  -4   3 12018.1 651.894   7
  -8  -4   3 11915.6 590.630  10
  -8  -4   2 1985.60 275.712   6
  -8   4   2 1573.08 498.562   4
  -8   4   2 1731.25 250.971   7
  -8  -4   2 2021.21 286.464   7
  -8  -4   2 1957.04 257.355  10
  -8   4   1 1583.20 507.027   4
  -8  -4   1 1362.10 243.330   6
  -8   4   1 1663.97 246.770   7
  -8  -4   1 1951.53 263.527  10
  -8  -4   1 1533.69 257.567   7
  -8  -4   0 9529.43 566.229   6
  -8   4   0 10266.2 542.868   7
  -8  -4   0 9342.28 545.368   7
  -8   4   0 10484.0 1125.28   4
  -8  -4  -1 1011.98 236.635   6
  -8   4  -1 1219.41 232.833   7
  -8  -4  -1 861.209 194.948   7
  -8  -4  -2 15459.8 731.496   6
  -8   4  -2 16549.0 719.040   7
  -8  -4  -2 16177.0 650.103   7
  -8  -4  -3 1667.30 292.232   6
  -8  -4  -3 1729.20 212.232   7
  -8  -4  -4 1048.10 241.177   6
  -8  -4  -5 31738.2 1093.27   6
  -8  -4  -6 10694.5 642.662   6
  -8   4  -6 9651.17 469.185   8
  -8  -4  -7 69295.6 1563.46   6
  -8   4  -7 63015.1 1153.63   8
  -8   4  -8 641.981 154.974   8
  -8  -4  -8 615.171 215.800   6
  -8   4  -8 584.302 182.406   6
  -8  -4  -9 49593.5 1164.20   6
  -8   4  -9 45324.5 1044.41   6
  -8  -4 -10 347.177 133.940   6
  -8   4 -10 471.275 120.557   6
  -8  -4 -11 9383.94 371.614   6
  -8  -5  15 15267.4 497.494  10
  -8  -5  14 1278.33 209.204  10
  -8  -5  13 25093.0 920.890  10
  -8  -5  12 11901.1 747.309  10
  -8  -5  11 22017.6 1142.52  10
  -8  -5  10 7643.63 725.740  10
  -8  -5  10 10312.9 496.536   7
  -8  -5   9 242.005 139.362   7
  -8  -5   9-495.474 366.870  10
  -8  -5   8 35295.5 1422.78  10
  -8  -5   8 34169.7 1020.35   7
  -8  -5   7 914.764 221.347   7
  -8  -5   7 796.484 252.673  10
  -8  -5   6 31355.4 1086.64   7
  -8  -5   6 35684.7 1189.67  10
  -8  -5   5 1141.66 284.450   7
  -8  -5   5 1203.25 272.264   6
  -8   5   5 958.598 209.172  10
  -8  -5   5 1308.14 262.313  10
  -8   5   5 1040.37 189.219   7
  -8  -5   4 12751.0 644.794   6
  -8   5   4 12625.4 571.358   7
  -8  -5   4 13540.4 649.163  10
  -8  -5   4 12601.3 721.152   7
  -8  -5   3 7690.02 508.384   6
  -8   5   3 8060.45 454.731   7
  -8  -5   3 7899.83 570.508   7
  -8  -5   3 7409.91 469.526  10
  -8  -5   2 19001.9 774.190   6
  -8   5   2 17853.8 678.392   7
  -8  -5   2 16863.6 783.984   7
  -8  -5   2 17815.0 686.136  10
  -8  -5   1 22129.8 834.097   6
  -8   5   1 20571.1 738.132   7
  -8  -5   1 19397.5 820.428   7
  -8  -5   1 20452.7 719.760  10
  -8  -5   0-96.1827 152.704   7
  -8  -5   0-255.544 221.448   6
  -8   5   0 302.328 182.628   7
  -8  -5  -1 50180.3 1295.51   6
  -8   5  -1 51866.8 1275.32   7
  -8  -5  -1 50914.9 1197.05   7
  -8  -5  -2 287.282 175.139   6
  -8  -5  -2 351.196 129.919   7
  -8  -5  -3 16672.7 766.464   6
  -8  -5  -4 66.0428 150.188   6
  -8   5  -4 179.300 107.944   8
  -8  -5  -5 1959.42 307.796   6
  -8   5  -5 1851.69 233.078   8
  -8  -5  -6 65140.9 1466.69   6
  -8   5  -6 60058.5 1180.66   8
  -8  -5  -7 607.191 203.326   6
  -8   5  -7 786.081 160.884   8
  -8  -5  -8 34362.8 982.983   6
  -8   5  -8 33492.2 807.939   8
  -8  -5  -9 137.928 123.917   6
  -8  -5 -10 3348.69 252.388   6
  -8  -5 -11 10821.4 354.227   6
  -8  -6  15 107.628 83.0638  10
  -8  -6  14 31896.2 812.664  10
  -8  -6  13 655.945 194.828  10
  -8  -6  12 27129.5 1014.13  10
  -8  -6  11 528.154 124.918   7
  -8  -6  11 892.846 289.833  10
  -8  -6  10 24832.4 1143.46  10
  -8  -6  10 23334.5 755.319   7
  -8  -6   9 9712.67 733.228  10
  -8  -6   9 9716.73 541.971   7
  -8  -6   8 341.134 164.443   7
  -8  -6   8 132.058 198.598  10
  -8  -6   7 4685.22 447.290   7
  -8  -6   7 4676.86 475.604  10
  -8  -6   6 217.095 178.222   7
  -8  -6   6 140.130 150.803  10
  -8  -6   5 1040.72 273.948   7
  -8   6   5 1509.31 228.198   7
  -8  -6   5 1231.58 239.285  10
  -8  -6   4 17313.0 758.846   6
  -8  -6   4 16739.2 697.462  10
  -8   6   4 17663.6 657.226   7
  -8  -6   4 16944.4 883.716   7
  -8  -6   3 1714.01 327.916   7
  -8  -6   3 1242.79 209.373  10
  -8  -6   3 1324.95 252.465   6
  -8   6   3 1416.07 247.106   7
  -8  -6   2 57750.5 1356.46   6
  -8   6   2 55664.5 1221.30   7
  -8  -6   2 58528.4 1497.22   7
  -8  -6   2 54583.7 1159.19  10
  -8  -6   1 31808.6 1015.96   6
  -8   6   1 31086.0 956.685   7
  -8  -6   1 32135.2 1049.65   7
  -8  -6   1 31153.8 856.087  10
  -8  -6   0 32142.0 1025.01   6
  -8  -6   0 32266.3 1006.06   7
  -8  -6  -1-303.269 232.003   6
  -8  -6  -1 52.9497 121.985   7
  -8  -6  -2 32492.6 1048.11   6
  -8   6  -2 30054.5 883.540   8
  -8  -6  -2 30893.5 859.015   7
  -8  -6  -3 544.448 196.241   6
  -8   6  -3 773.217 176.775   8
  -8  -6  -4 16332.8 747.974   6
  -8   6  -4 14989.0 620.521   8
  -8  -6  -5 3788.98 372.994   6
  -8   6  -5 3089.11 293.799   8
  -8  -6  -6 11502.6 610.245   6
  -8   6  -6 10068.5 487.823   8
  -8  -6  -7 5610.62 414.887   6
  -8   6  -7 5635.98 354.001   8
  -8  -6  -8 97.0682 125.660   6
  -8   6  -8 65.7673 97.5393   8
  -8  -6  -9 92.6917 100.210   6
  -8  -6 -10 2147.76 190.210   6
  -8  -7  14 1197.24 165.338  10
  -8  -7  13 26811.2 786.848  10
  -8  -7  12 7889.69 493.976  10
  -8  -7  11 15889.7 776.707  10
  -8  -7  11 13747.4 521.394   7
  -8  -7  10 1241.10 207.941   7
  -8  -7  10 1081.17 284.791  10
  -8  -7   9 6693.49 470.655   7
  -8  -7   9 6422.45 537.058  10
  -8  -7   8 646.360 209.002   7
  -8  -7   8 950.184 231.818  10
  -8  -7   7 200.023 186.931   7
  -8  -7   7 522.673 191.960  10
  -8  -7   6 6476.45 591.949   7
  -8  -7   6 6604.51 462.477  10
  -8  -7   5 6828.12 453.943  10
  -8  -7   5 7141.37 643.104   7
  -8  -7   4 7742.48 533.540   6
  -8  -7   4 6917.73 636.216   7
  -8  -7   4 7042.29 442.249  10
  -8  -7   3 27417.8 951.588   6
  -8  -7   3 28125.4 1166.48   7
  -8  -7   2 16973.9 753.319   6
  -8  -7   2 16860.1 865.084   7
  -8  -7   1 107136. 1854.01   6
  -8   7   1 102777. 1803.28   8
  -8  -7   1 107220. 1958.72   7
  -8  -7   0 5477.69 447.251   6
  -8   7   0 4484.59 383.918   8
  -8  -7   0 5665.56 443.537   7
  -8  -7  -1 29149.2 974.886   6
  -8   7  -1 29322.6 930.507   8
  -8  -7  -1 30722.4 904.962   7
  -8  -7  -2 5392.88 441.798   6
  -8   7  -2 5016.47 387.504   8
  -8  -7  -2 5265.13 354.866   7
  -8  -7  -3 42339.0 1168.19   6
  -8   7  -3 38682.6 1021.27   8
  -8  -7  -4 9349.73 554.074   6
  -8   7  -4 8099.60 468.548   8
  -8  -7  -5 18477.4 747.706   6
  -8   7  -5 16469.6 638.714   8
  -8  -7  -6 736.060 187.898   6
  -8   7  -6 718.158 164.183   8
  -8  -7  -7 4515.23 349.117   6
  -8   7  -7 4526.71 319.053   8
  -8  -7  -8 642.984 155.329   6
  -8   7  -8 846.647 141.134   8
  -8  -7  -9 176.210 92.5101   6
  -8  -7 -10 262.443 71.2976   6
  -8  -8  14 10433.4 353.858  10
  -8  -8  13 7272.62 365.700  10
  -8  -8  12 6257.40 385.568  10
  -8  -8  11 3568.88 275.764   7
  -8  -8  11 4169.43 349.912  10
  -8  -8  10 5176.25 373.050   7
  -8  -8  10 5136.41 399.486  10
  -8  -8   9 11254.4 616.739   7
  -8  -8   9 12383.3 615.728  10
  -8  -8   8 49.2916 163.854   7
  -8  -8   8 45.9322 135.621  10
  -8  -8   7 22400.3 1049.63   7
  -8  -8   7 21906.7 786.264  10
  -8  -8   6 1900.72 381.157   7
  -8  -8   6 1821.71 242.827  10
  -8  -8   5 16220.5 1034.77   7
  -8  -8   5 19048.7 687.981  10
  -8  -8   4 3773.81 518.379   7
  -8  -8   3 30495.5 1005.69   6
  -8  -8   3 32083.2 1318.37   7
  -8  -8   2 25394.9 911.410   6
  -8   8   2 24141.1 948.648   8
  -8  -8   1 5177.08 426.796   6
  -8   8   1 4812.12 431.599   8
  -8  -8   1 5420.34 470.606   7
  -8  -8   0 56893.3 1343.95   6
  -8   8   0 54828.0 1331.64   8
  -8  -8   0 56633.2 1303.53   7
  -8  -8  -1 5525.01 437.860   6
  -8   8  -1 4961.92 417.294   8
  -8  -8  -1 4887.77 369.835   7
  -8  -8  -2 45208.3 1177.76   6
  -8   8  -2 43434.6 1130.31   8
  -8  -8  -3 11794.6 608.671   6
  -8   8  -3 10438.6 548.256   8
  -8  -8  -4 5379.24 417.206   6
  -8   8  -4 5005.34 373.784   8
  -8  -8  -5 1343.41 222.266   6
  -8   8  -5 1661.04 222.171   8
  -8  -8  -6 1651.47 229.731   6
  -8   8  -6 1610.50 207.557   8
  -8  -8  -7 12591.3 509.315   6
  -8   8  -7 13302.9 508.834   8
  -8  -8  -8 5381.77 308.131   6
  -8   8  -8 5806.47 314.327   8
  -8  -8  -9 3761.36 218.912   6
  -8  -9  13 1205.60 132.939  10
  -8  -9  12 3360.35 243.780  10
  -8  -9  11 558.814 124.762   7
  -8  -9  11 665.488 147.392  10
  -8  -9  10 12503.7 560.243   7
  -8  -9  10 11919.3 514.847  10
  -8  -9   9 36.1326 136.806   7
  -8  -9   9-176.089 141.705  10
  -8  -9   8 24144.5 994.029   7
  -8  -9   8 22925.6 716.452  10
  -8  -9   7 11.2370 197.478   7
  -8  -9   7-92.4074 123.571  10
  -8  -9   6 29274.9 1341.69   7
  -8  -9   5-360.618 355.881   7
  -8  -9   4 17207.2 1054.52   7
  -8  -9   3 3540.49 378.427   6
  -8  -9   3 3034.59 450.961   7
  -8  -9   2 23798.8 871.149   6
  -8  -9   2 25026.3 1064.07   7
  -8  -9   1 10273.1 579.538   6
  -8  -9   1 10857.4 624.267   7
  -8  -9   0 291.239 149.557   7
  -8  -9   0 125.120 164.830   6
  -8   9   0-36.3361 189.601   8
  -8  -9  -1 9463.09 547.129   6
  -8   9  -1 8490.07 544.179   8
  -8  -9  -1 8719.16 455.239   7
  -8  -9  -2 819.879 212.817   6
  -8   9  -2 858.633 201.593   8
  -8  -9  -3-100.374 157.995   6
  -8   9  -3 152.624 125.534   8
  -8  -9  -4 5088.08 385.038   6
  -8   9  -4 5240.74 379.043   8
  -8  -9  -5 162.839 120.061   6
  -8   9  -5 243.420 114.052   8
  -8  -9  -6 11486.9 482.204   6
  -8   9  -6 11507.2 488.552   8
  -8  -9  -7 1216.85 164.621   6
  -8   9  -7 1168.50 165.348   8
  -8  -9  -8 14055.7 411.749   6
  -8   9  -8 14530.8 452.161   8
  -8 -10  11 6608.53 323.041   7
  -8 -10  11 5750.18 267.963  10
  -8 -10  10 408.632 130.606   7
  -8 -10  10 242.112 96.0366  10
  -8 -10   9 17390.3 718.142   7
  -8 -10   8-230.878 178.763   7
  -8 -10   7 33001.1 1249.62   7
  -8 -10   6 839.966 299.229   7
  -8 -10   5 6051.72 626.322   7
  -8 -10   4 140.566 218.924   7
  -8 -10   3 21285.7 1025.71   7
  -8 -10   2 1060.26 246.879   7
  -8  10   2 435.277 193.672   8
  -8 -10   1 6274.53 449.827   6
  -8  10   1 5363.48 462.361   8
  -8 -10   1 6452.65 465.272   7
  -8 -10   0 222.518 160.539   6
  -8  10   0 200.693 136.355   8
  -8 -10   0 146.745 125.030   7
  -8 -10  -1-50.1280 137.204   6
  -8  10  -1-160.247 152.337   8
  -8 -10  -2 1680.58 247.125   6
  -8  10  -2 1375.35 226.669   8
  -8 -10  -3 907.881 189.866   6
  -8  10  -3 1079.88 199.901   8
  -8 -10  -4 5724.93 368.648   6
  -8  10  -4 5839.78 382.029   8
  -8 -10  -5 6684.59 364.409   6
  -8  10  -5 6229.73 372.074   8
  -8 -10  -6 1685.57 180.825   6
  -8  10  -6 1587.25 188.356   8
  -8 -10  -7 15970.3 427.208   6
  -8  10  -7 16295.8 497.972   8
  -8  10  -8 91.6567 66.9255   8
  -8 -11  11 2835.78 193.112   7
  -8 -11  10 8726.97 407.971   7
  -8 -11   9 857.606 177.735   7
  -8 -11   8 11859.5 610.413   7
  -8 -11   7 354.871 206.066   7
  -8 -11   6 16275.3 872.071   7
  -8 -11   5 760.271 260.974   7
  -8 -11   4 8939.50 657.557   7
  -8  11   3 3025.78 348.689   8
  -8 -11   3 3607.37 410.030   7
  -8  11   2 10503.3 612.479   8
  -8 -11   2 12293.4 641.606   7
  -8  11   1 5888.92 453.881   8
  -8 -11   1 6964.88 432.032   7
  -8 -11   0 654.537 183.582   6
  -8  11   0 367.884 165.363   8
  -8 -11   0 849.079 157.202   7
  -8 -11  -1 3368.37 308.470   6
  -8  11  -1 3378.24 330.675   8
  -8 -11  -2 1219.74 193.635   6
  -8  11  -2 908.673 189.096   8
  -8 -11  -3 17380.3 581.176   6
  -8  11  -3 16800.8 632.774   8
  -8 -11  -4 1501.24 181.738   6
  -8  11  -4 1532.82 201.489   8
  -8 -11  -5 4423.50 252.363   6
  -8  11  -5 4427.40 293.233   8
  -8  11  -6 5545.26 297.764   8
  -8  11  -7 683.605 110.469   8
  -8 -12  10 4116.93 241.918   7
  -8 -12   9 881.932 158.760   7
  -8 -12   8 735.948 175.649   7
  -8 -12   7 5487.06 414.060   7
  -8 -12   6 896.412 228.687   7
  -8 -12   5 3645.85 381.866   7
  -8  12   4 3929.38 360.306   8
  -8 -12   4 4234.49 404.242   7
  -8  12   3 1892.45 268.759   8
  -8 -12   3 2580.59 298.770   7
  -8  12   2 10523.7 564.794   8
  -8 -12   2 11349.5 528.865   7
  -8  12   1-211.146 162.726   8
  -8 -12   1 194.726 109.331   7
  -8  12   0 5032.02 383.459   8
  -8  12  -1 120.792 117.385   8
  -8  12  -2 19796.2 672.245   8
  -8  12  -3 903.037 163.915   8
  -8  12  -4 8937.41 404.370   8
  -8  12  -5 1797.61 176.950   8
  -8  12  -6 1783.89 158.792   8
  -8 -13   9 2258.38 182.016   7
  -8 -13   8-111.001 99.1361   7
  -8 -13   7-13.8514 100.821   7
  -8 -13   6 146.492 115.913   7
  -8  13   6 35.0906 85.2363   8
  -8  13   5 2153.53 233.420   8
  -8 -13   5 2633.02 266.327   7
  -8 -13   4 372.142 129.046   7
  -8  13   4 386.241 128.985   8
  -8  13   3 10394.3 506.549   8
  -8 -13   3 10480.5 459.220   7
  -8 -13   2 89.8576 87.1914   7
  -8  13   2 141.401 134.550   8
  -8  13   1 8338.48 446.676   8
  -8  13   0-229.918 153.690   8
  -8  13  -1 19241.4 624.577   8
  -8  13  -2-49.5298 112.382   8
  -8  13  -3 15485.7 498.587   8
  -8  13  -4-112.408 94.7174   8
  -8  13  -5 3762.98 206.276   8
  -8 -14   7 5223.46 260.806   7
  -8  14   6 992.837 130.668   8
  -8 -14   6 959.587 133.596   7
  -8  14   5 1029.79 144.788   8
  -8 -14   5 1082.72 141.114   7
  -8  14   4 3881.86 263.429   8
  -8 -14   4 3842.97 239.151   7
  -8  14   3 123.433 96.0331   8
  -8 -14   3 425.305 95.8674   7
  -8  14   2 8707.55 398.855   8
  -8 -14   2 7678.43 279.963   7
  -8  14   1 122.631 94.6175   8
  -8  14   0 10824.0 423.953   8
  -8  14  -1-226.641 117.188   8
  -8  14  -2 7326.92 313.173   8
  -8  14  -3 265.182 82.5962   8
  -8  15   3 3781.00 210.139   8
  -8  15   2 2061.68 162.760   8
  -8  15   1 2422.01 170.977   8
  -9   0  14 7905.23 347.815  10
  -9   0  13 18.0634 108.667  10
  -9   0  12 21412.8 752.221  10
  -9   0  11-95.1510 170.976  10
  -9   0  10 34935.1 1154.50  10
  -9   0   9-89.8659 200.422  10
  -9   0   8 19484.9 690.018   7
  -9   0   8 20762.1 947.154  10
  -9   0   7-253.871 162.875   7
  -9   0   7 2.44317 194.749  10
  -9   0   6 23605.2 814.346   7
  -9   0   6 23445.9 973.046  10
  -9   0   5-15.2066 185.720  10
  -9   0   5 3.82726 145.055   7
  -9   0   4 904.287 251.867  10
  -9   0   4 1101.13 221.654   7
  -9   0   3 25.6211 176.970  10
  -9   0   3 27.3463 126.491   6
  -9   0   3 2.75955 131.446   7
  -9   0   2 1826.34 252.098   6
  -9   0   2 2337.22 320.551  10
  -9   0   2 2221.66 295.615   7
  -9   0   1 70.8756 127.198   6
  -9   0   1 58.9596 139.082   7
  -9   0   0 19150.4 721.213   6
  -9   0   0 19592.1 775.581   7
  -9   0  -1 117.707 131.353   6
  -9   0  -1-17.9142 171.690   7
  -9   0  -2 65019.5 1420.68   6
  -9   0  -2 64689.3 1374.39   7
  -9   0  -3 202.423 193.952   6
  -9   0  -3 42.5427 133.148   7
  -9   0  -4 47840.9 1363.80   6
  -9   0  -4 46460.7 1085.89   7
  -9   0  -5 336.783 224.650   6
  -9   0  -6 31812.3 1247.99   6
  -9   0  -7-154.940 230.751   6
  -9   0  -8 3705.99 420.166   6
  -9   0  -9-13.7984 145.632   6
  -9   0 -10 9066.97 424.821   6
  -9  -1  15 7722.74 283.356  10
  -9   1  14 738.642 114.100  10
  -9  -1  14 712.159 133.404  10
  -9   1  13 7338.08 368.050  10
  -9  -1  13 7037.04 417.325  10
  -9   1  12 12.3708 117.911  10
  -9  -1  12 71.9518 156.603  10
  -9   1  11 31765.0 933.991  10
  -9  -1  11 34173.2 1144.25  10
  -9   1  10 84.7376 159.548  10
  -9  -1  10 178.161 206.746  10
  -9   1   9 26587.8 972.001  10
  -9  -1   9 27340.0 1168.63  10
  -9  -1   8 5437.03 547.994  10
  -9  -1   8 4916.69 359.550   7
  -9   1   8 5357.59 465.579  10
  -9   1   7 43156.9 1039.33   7
  -9  -1   7 41993.0 1078.69   7
  -9   1   7 41521.5 1250.96  10
  -9  -1   7 45402.0 1442.37  10
  -9   1   6 17132.3 684.893   7
  -9  -1   6 17280.0 712.480   7
  -9   1   6 16115.4 778.955  10
  -9  -1   6 16022.5 861.324  10
  -9   1   5 3523.34 339.500   7
  -9  -1   5 3173.72 340.583   7
  -9   1   5 3218.83 383.485  10
  -9  -1   5 3139.17 394.376  10
  -9  -1   4 5304.30 411.761   6
  -9   1   4 5379.49 459.931  10
  -9   1   4 5795.32 431.533   7
  -9  -1   4 5889.36 457.769   7
  -9  -1   4 5493.50 470.160  10
  -9  -1   3 2865.59 310.975   6
  -9   1   3 3183.82 362.981  10
  -9   1   3 3397.86 342.957   7
  -9  -1   3 2982.75 339.150   7
  -9  -1   3 3350.39 364.397  10
  -9  -1   2 5840.53 423.873   6
  -9  -1   2 6554.01 481.221  10
  -9   1   2 6790.62 472.694   7
  -9  -1   2 6394.99 477.373   7
  -9  -1   1 2011.30 272.992   6
  -9   1   1 2265.41 289.040   7
  -9  -1   1 2416.73 305.286   7
  -9   1   0 8514.42 462.828   6
  -9  -1   0 8923.16 517.411   6
  -9   1   0 8346.94 518.511   7
  -9  -1   0 8860.53 536.781   7
  -9   1  -1 17561.1 678.599   6
  -9  -1  -1 17384.7 745.472   6
  -9   1  -1 18651.5 752.972   7
  -9  -1  -1 17199.4 715.165   7
  -9   1  -2 9915.05 534.051   6
  -9  -1  -2 10075.6 597.647   6
  -9   1  -2 10521.2 572.891   7
  -9  -1  -2 10102.4 543.281   7
  -9  -1  -3 65905.1 1560.58   6
  -9   1  -3 65978.2 1433.92   6
  -9   1  -3 67173.3 1389.06   7
  -9  -1  -3 64331.1 1297.93   7
  -9  -1  -4 128.529 209.568   6
  -9   1  -4-82.4812 156.609   6
  -9   1  -4 236.890 175.481   7
  -9  -1  -4-101.430 120.540   7
  -9  -1  -5 31045.1 1192.65   6
  -9   1  -5 32068.2 1122.19   6
  -9  -1  -6 65.4088 203.393   6
  -9   1  -6-53.4749 187.655   6
  -9  -1  -7 16113.8 897.366   6
  -9   1  -7 13932.0 795.622   6
  -9  -1  -8-211.870 200.189   6
  -9   1  -8-51.8199 173.712   6
  -9  -1  -9 23279.7 872.843   6
  -9   1  -9 23804.6 833.991   6
  -9   1 -10 3132.09 237.579   6
  -9  -1 -10 3503.94 277.082   6
  -9  -2  15 7776.04 296.504  10
  -9  -2  14 5858.24 332.288  10
  -9  -2  13 4820.03 374.318  10
  -9   2  13 4147.21 258.019  10
  -9  -2  12 5952.00 481.275  10
  -9   2  12 5493.28 342.730  10
  -9  -2  11 1523.29 318.907  10
  -9   2  11 1534.92 224.575  10
  -9  -2  10 18484.6 1014.06  10
  -9   2  10 19382.3 738.904  10
  -9  -2   9 5592.45 368.560   7
  -9   2   9 5701.19 453.961  10
  -9  -2   9 5477.26 611.013  10
  -9  -2   8 24309.9 796.269   7
  -9   2   8 24925.6 909.868  10
  -9  -2   8 26073.1 1208.44  10
  -9   2   7 18566.4 665.357   7
  -9  -2   7 17271.4 713.511   7
  -9   2   7 17060.9 788.353  10
  -9   2   6 33369.9 923.045   7
  -9  -2   6 31754.9 990.780   7
  -9   2   6 31375.9 1037.67  10
  -9  -2   6 32774.7 1239.02  10
  -9   2   5 12092.8 589.832   7
  -9  -2   5 12386.9 647.815   7
  -9   2   5 10893.5 643.827  10
  -9  -2   5 12830.9 741.610  10
  -9  -2   4 3893.63 373.848   6
  -9   2   4 4461.95 380.958   7
  -9  -2   4 3817.91 394.711   7
  -9  -2   4 4109.26 422.282  10
  -9   2   4 3798.92 403.883  10
  -9  -2   3 32592.8 979.288   6
  -9   2   3 32230.5 958.707   7
  -9  -2   3 32691.5 1053.57   7
  -9   2   3 31723.2 1031.22  10
  -9  -2   3 31788.5 1040.66  10
  -9  -2   2 3520.45 350.789   6
  -9  -2   2 4413.53 403.903  10
  -9   2   2 3990.17 363.230   7
  -9  -2   2 3798.21 378.932   7
  -9  -2   1 26453.1 912.684   6
  -9   2   1 29585.4 939.180   7
  -9  -2   1 27340.9 963.693   7
  -9  -2   0 449.762 202.340   6
  -9   2   0 929.446 225.012   7
  -9  -2   0 1214.93 228.693   7
  -9  -2  -1 24848.8 907.557   6
  -9   2  -1 25813.4 902.619   7
  -9  -2  -1 24393.1 848.452   7
  -9  -2  -2 10417.9 613.308   6
  -9   2  -2 10535.4 591.890   7
  -9  -2  -2 9741.11 521.633   7
  -9  -2  -3 3029.70 380.960   6
  -9   2  -3 3207.77 313.062   6
  -9   2  -3 3731.53 376.906   7
  -9  -2  -3 3090.90 292.913   7
  -9  -2  -4 28768.6 1089.20   6
  -9   2  -4 28004.0 906.334   6
  -9  -2  -4 26405.5 748.489   7
  -9  -2  -5 375.931 225.001   6
  -9   2  -5 422.124 170.690   6
  -9  -2  -6 13931.1 806.210   6
  -9   2  -6 13290.6 694.105   6
  -9  -2  -7 1017.31 270.482   6
  -9   2  -7 735.693 216.543   6
  -9  -2  -8 5671.69 483.449   6
  -9   2  -8 5807.67 440.725   6
  -9  -2  -9 11720.8 585.815   6
  -9   2  -9 10957.8 493.930   6
  -9  -2 -10 6594.10 354.146   6
  -9  -3  15 107.186 72.1077  10
  -9  -3  14 11744.7 468.124  10
  -9  -3  13 891.562 201.596  10
  -9  -3  12 2426.40 354.845  10
  -9   3  11 478.915 143.531  10
  -9  -3  11 36.8908 229.013  10
  -9   3  10 5398.29 374.817  10
  -9  -3  10 3814.47 549.504  10
  -9  -3   9 4377.95 340.017   7
  -9   3   9 4969.41 395.534  10
  -9  -3   9 3627.51 549.479  10
  -9   3   8 17800.6 735.262  10
  -9  -3   8 16597.0 681.714   7
  -9  -3   8 16624.8 1025.50  10
  -9   3   7 597.281 202.589  10
  -9  -3   7 1006.95 334.148  10
  -9  -3   7 623.107 191.312   7
  -9   3   6 41989.9 1017.06   7
  -9  -3   6 45865.9 1459.77  10
  -9   3   6 43161.5 1166.47  10
  -9  -3   6 39085.0 1139.85   7
  -9   3   5 743.575 227.039  10
  -9  -3   5 854.614 246.906  10
  -9   3   5 609.565 173.367   7
  -9  -3   5 793.492 214.711   7
  -9  -3   4 10505.6 593.008   6
  -9   3   4 11000.7 567.691   7
  -9  -3   4 11099.4 663.066   7
  -9   3   4 10800.1 619.494  10
  -9  -3   4 10208.3 633.440  10
  -9  -3   3 31987.1 1004.35   6
  -9   3   3 33425.2 963.488   7
  -9  -3   3 33671.7 1108.33   7
  -9  -3   3 32337.5 1051.11  10
  -9  -3   2 49801.2 1252.03   6
  -9   3   2 51269.3 1215.23   7
  -9  -3   2 48676.5 1300.37   7
  -9  -3   2 49325.9 1229.61  10
  -9  -3   1 4365.24 396.068   6
  -9   3   1 4361.32 399.532   7
  -9  -3   1 4299.09 401.072   7
  -9  -3   0 39243.6 1138.34   6
  -9   3   0 41023.6 1118.91   7
  -9  -3   0 40219.0 1122.91   7
  -9  -3  -1 59.8422 136.235   6
  -9  -3  -1 272.389 154.786   7
  -9   3  -1 166.616 181.402   7
  -9  -3  -2 23559.3 936.833   6
  -9  -3  -2 24677.1 800.818   7
  -9  -3  -3 2257.16 329.229   6
  -9   3  -3 2319.24 317.226   7
  -9  -3  -3 1703.12 225.231   7
  -9  -3  -4 1566.88 296.447   6
  -9  -3  -5 570.316 237.493   6
  -9  -3  -6 5045.22 479.022   6
  -9  -3  -7 340.502 215.395   6
  -9   3  -7 443.536 147.164   6
  -9  -3  -8 10976.0 600.548   6
  -9   3  -8 9534.19 457.027   6
  -9  -3  -9-178.041 151.624   6
  -9  -3 -10 23237.0 591.412   6
  -9  -4  14 1135.13 168.300  10
  -9  -4  13 3010.18 311.409  10
  -9  -4  12 5046.80 475.830  10
  -9  -4  11 441.850 270.583  10
  -9  -4  10 1342.60 360.198  10
  -9  -4  10 4636.39 314.752   7
  -9  -4   9 10873.6 529.707   7
  -9   4   9 13115.9 563.088  10
  -9   4   8 505.989 170.721  10
  -9  -4   8 787.864 334.621  10
  -9  -4   8 487.294 146.897   7
  -9  -4   7 26785.1 1213.02  10
  -9   4   7 26575.1 857.651  10
  -9  -4   7 24310.1 898.339   7
  -9   4   6 15417.0 610.460   7
  -9  -4   6 15033.8 740.564   7
  -9   4   6 15467.4 671.817  10
  -9  -4   6 16273.2 869.435  10
  -9   4   5 38127.3 980.145   7
  -9   4   5 36285.1 1057.91  10
  -9  -4   5 37450.6 1206.54   7
  -9  -4   5 39945.1 1259.15  10
  -9  -4   4 2851.68 340.957   6
  -9   4   4 2929.16 308.960   7
  -9  -4   4 2901.31 378.282   7
  -9  -4   4 2450.84 321.688  10
  -9  -4   3 40619.8 1150.54   6
  -9   4   3 42478.6 1078.27   7
  -9  -4   3 40740.1 1289.77   7
  -9  -4   3 40511.7 1145.93  10
  -9  -4   2 18214.2 784.721   6
  -9  -4   2 17656.3 735.677  10
  -9   4   2 18815.0 743.315   7
  -9  -4   2 18401.5 841.058   7
  -9  -4   1 47872.0 1263.28   6
  -9   4   1 50410.6 1205.48   7
  -9  -4   1 47668.1 1286.34   7
  -9  -4   0-237.306 210.585   6
  -9   4   0 293.785 187.085   7
  -9  -4   0 96.6747 136.782   7
  -9  -4  -1 21537.6 870.467   6
  -9  -4  -1 22660.3 804.077   7
  -9  -4  -2 3839.35 398.917   6
  -9  -4  -2 3713.93 320.175   7
  -9  -4  -3 9272.32 600.300   6
  -9  -4  -3 8693.75 434.928   7
  -9  -4  -4 1151.34 260.191   6
  -9  -4  -5 805.200 247.368   6
  -9  -4  -6 3306.04 374.358   6
  -9  -4  -7 11839.4 624.425   6
  -9  -4  -8 6084.67 414.248   6
  -9  -4  -9 10922.7 466.049   6
  -9  -4 -10 5822.81 270.342   6
  -9  -5  14 5297.67 300.374  10
  -9  -5  13 9738.81 505.205  10
  -9  -5  12 2387.20 325.090  10
  -9  -5  11 29036.8 1169.44  10
  -9  -5  10 5253.14 342.192   7
  -9  -5  10 4627.12 542.552  10
  -9  -5   9 13488.8 913.226  10
  -9  -5   9 19317.6 706.824   7
  -9  -5   8 7662.49 503.509   7
  -9  -5   8 7139.87 653.884  10
  -9  -5   7 20691.8 863.597   7
  -9  -5   7 22891.9 1052.34  10
  -9  -5   6 14728.8 771.655   7
  -9  -5   6 14579.1 799.317  10
  -9   5   5 19094.2 709.702   7
  -9  -5   5 19522.8 924.773   7
  -9  -5   5 19219.8 846.550  10
  -9  -5   4 14193.4 711.090   6
  -9   5   4 14055.0 628.221   7
  -9  -5   4 13718.9 683.035  10
  -9  -5   4 14915.1 825.759   7
  -9  -5   3 3595.10 381.148   6
  -9   5   3 3523.46 343.669   7
  -9  -5   3 3729.67 437.280   7
  -9  -5   3 3626.05 353.226  10
  -9  -5   2 30432.5 1024.17   6
  -9  -5   2 29342.8 905.487  10
  -9   5   2 30605.5 941.539   7
  -9  -5   2 31413.5 1126.88   7
  -9  -5   1 10304.2 609.032   6
  -9   5   1 10681.0 571.531   7
  -9  -5   1 10308.7 625.674   7
  -9  -5   0 29132.5 1007.54   6
  -9   5   0 30994.2 992.761   7
  -9  -5   0 30621.2 983.875   7
  -9  -5  -1 8018.47 543.965   6
  -9  -5  -1 8366.07 490.216   7
  -9  -5  -2 2753.36 354.901   6
  -9  -5  -2 3434.75 301.153   7
  -9  -5  -3 11895.0 660.015   6
  -9  -5  -4 81.7265 166.676   6
  -9  -5  -5 18667.2 788.838   6
  -9  -5  -6 259.758 174.687   6
  -9  -5  -7 14946.0 629.701   6
  -9  -5  -8 4732.53 334.926   6
  -9  -5  -9 13840.5 464.227   6
  -9  -6  14 9941.65 364.185  10
  -9  -6  13 991.492 168.924  10
  -9  -6  12 24892.2 842.856  10
  -9  -6  11 845.158 245.983  10
  -9  -6  11 637.203 120.351   7
  -9  -6  10 31063.7 809.037   7
  -9  -6  10 34654.2 1213.01  10
  -9  -6   9 101.480 124.363   7
  -9  -6   9 159.037 203.628  10
  -9  -6   8 41935.2 1182.23   7
  -9  -6   8 44097.2 1384.61  10
  -9  -6   7 1301.60 283.777   7
  -9  -6   7 947.434 254.719  10
  -9  -6   6 23401.4 1050.31   7
  -9  -6   6 24274.1 935.780  10
  -9  -6   5 1311.02 255.762  10
  -9  -6   5 2262.81 388.043   7
  -9  -6   4 16010.4 763.604   6
  -9  -6   4 16092.0 901.185   7
  -9  -6   4 14975.1 666.955  10
  -9  -6   3 668.789 190.990  10
  -9  -6   3 379.851 191.665   6
  -9   6   3 1202.27 235.152   7
  -9  -6   3 1166.06 287.176   7
  -9  -6   2 3533.68 383.269   6
  -9  -6   2 3998.73 440.789   7
  -9  -6   1 2130.53 308.817   6
  -9  -6   1 2165.94 318.086   7
  -9  -6   0 18393.7 805.415   6
  -9  -6   0 18445.5 764.765   7
  -9  -6  -1 723.126 202.337   6
  -9  -6  -1 1219.51 206.996   7
  -9  -6  -2 19206.8 805.312   6
  -9  -6  -2 18209.6 627.809   7
  -9  -6  -3-199.423 214.717   6
  -9  -6  -4 17956.1 742.331   6
  -9  -6  -5 239.594 163.210   6
  -9  -6  -6 44491.7 1054.08   6
  -9  -6  -7 169.896 117.755   6
  -9  -6  -8 23401.6 622.721   6
  -9  -6  -9 839.588 116.715   6
  -9  -7  13 15013.2 481.670  10
  -9  -7  12-179.739 149.504  10
  -9  -7  11 23377.4 596.302   7
  -9  -7  11 27275.8 850.330  10
  -9  -7  10 14.2109 147.890  10
  -9  -7  10 103.369 115.228   7
  -9  -7   9 28251.9 875.796   7
  -9  -7   9 28873.5 985.505  10
  -9  -7   8-111.738 189.773   7
  -9  -7   8-229.798 218.500  10
  -9  -7   7 26942.1 1096.53   7
  -9  -7   7 25946.0 919.650  10
  -9  -7   6 1258.82 325.605   7
  -9  -7   6 1374.32 241.650  10
  -9  -7   5 10855.4 795.934   7
  -9  -7   5 9371.06 521.583  10
  -9  -7   4 14962.9 916.887   7
  -9  -7   4 13532.7 595.546  10
  -9  -7   3 621.386 268.497   7
  -9  -7   3 385.926 145.552  10
  -9  -7   3 569.256 220.712   6
  -9  -7   2 5945.94 472.783   6
  -9  -7   2 6144.19 538.070   7
  -9  -7   1 9677.67 589.977   6
  -9  -7   1 9825.41 620.825   7
  -9  -7   0 5704.05 454.215   6
  -9  -7   0 5429.70 418.972   7
  -9  -7  -1 19696.0 807.717   6
  -9  -7  -1 19521.0 692.410   7
  -9  -7  -2 1543.84 244.988   6
  -9  -7  -2 1937.41 208.323   7
  -9  -7  -3 18709.6 747.081   6
  -9  -7  -4 91.0178 153.344   6
  -9   7  -4 163.747 125.618   8
  -9  -7  -5 62954.9 1233.17   6
  -9   7  -5 60922.6 1078.39   8
  -9  -7  -6 157.396 122.478   6
  -9   7  -6 533.244 129.196   8
  -9  -7  -7 29793.1 721.530   6
  -9  -7  -8 316.303 95.7456   6
  -9  -8  12 9474.37 379.374  10
  -9  -8  11 20.2095 107.024  10
  -9  -8  11-41.7575 93.1573   7
  -9  -8  10 10154.5 457.076   7
  -9  -8  10 10892.2 491.970  10
  -9  -8   9 35.1884 125.329   7
  -9  -8   9 107.238 125.965  10
  -9  -8   8 14632.7 735.934   7
  -9  -8   8 13495.0 581.533  10
  -9  -8   7 5233.97 519.309   7
  -9  -8   7 5110.20 369.233  10
  -9  -8   6 4320.47 331.198  10
  -9  -8   6 4300.97 532.927   7
  -9  -8   5 9479.02 795.945   7
  -9  -8   5 11430.8 515.026  10
  -9  -8   4 1536.25 396.432   7
  -9  -8   3 38743.6 1151.28   6
  -9  -8   3 40069.2 1449.57   7
  -9  -8   2 5679.11 460.296   6
  -9  -8   2 5914.23 529.457   7
  -9  -8   1 20505.1 818.606   6
  -9  -8   1 21495.5 868.286   7
  -9  -8   0 11435.8 614.947   6
  -9  -8   0 11386.6 562.708   7
  -9  -8  -1 5466.32 428.194   6
  -9  -8  -1 5339.46 346.560   7
  -9  -8  -2 7026.65 462.906   6
  -9   8  -2 6769.66 428.108   8
  -9  -8  -3 313.392 158.136   6
  -9   8  -3 281.697 125.181   8
  -9  -8  -4 33323.8 896.056   6
  -9   8  -4 31482.1 808.526   8
  -9  -8  -5 316.751 130.807   6
  -9   8  -5 272.801 104.554   8
  -9  -8  -6 15081.9 521.960   6
  -9   8  -6 14873.9 473.670   8
  -9  -8  -7 1132.59 143.793   6
  -9  -9  11 1871.89 162.396  10
  -9  -9  11 1719.53 157.045   7
  -9  -9  10 225.619 88.6162  10
  -9  -9  10 77.7210 95.5740   7
  -9  -9   9 1333.13 214.287   7
  -9  -9   9 1219.84 163.835  10
  -9  -9   8 4911.37 434.953   7
  -9  -9   8 3797.43 270.392  10
  -9  -9   7 1057.25 278.110   7
  -9  -9   7 1060.76 170.731  10
  -9  -9   6 15789.9 944.486   7
  -9  -9   5 145.327 287.042   7
  -9  -9   4 19980.8 1082.60   7
  -9  -9   3 35.5795 215.833   7
  -9  -9   2 25650.8 900.061   6
  -9  -9   2 28849.0 1067.11   7
  -9  -9   1 3761.20 369.429   6
  -9   9   1 3206.73 354.463   8
  -9  -9   1 3966.56 375.164   7
  -9  -9   0 17284.6 712.751   6
  -9   9   0 16636.9 715.049   8
  -9  -9   0 17135.7 643.433   7
  -9  -9  -1 1499.08 237.808   6
  -9   9  -1 1423.69 210.828   8
  -9  -9  -1 1505.23 180.131   7
  -9  -9  -2 1435.71 222.217   6
  -9   9  -2 1145.13 194.377   8
  -9  -9  -3 2281.05 258.639   6
  -9   9  -3 1925.26 225.789   8
  -9  -9  -4 3797.47 293.806   6
  -9   9  -4 3399.79 268.398   8
  -9  -9  -5 879.011 153.902   6
  -9   9  -5 943.896 144.131   8
  -9  -9  -6 407.091 107.559   6
  -9   9  -6 416.401 102.444   8
  -9 -10  10 986.836 146.265   7
  -9 -10   9 1275.87 186.647   7
  -9 -10   8-38.8627 143.310   7
  -9 -10   7 17012.3 821.002   7
  -9 -10   6 284.132 205.975   7
  -9 -10   5 14878.7 872.384   7
  -9 -10   4-499.141 270.397   7
  -9  10   3 22863.0 889.873   8
  -9 -10   3 27389.3 1047.90   7
  -9  10   2-523.417 248.739   8
  -9 -10   2-13.9974 169.319   7
  -9  10   1 20863.3 802.333   8
  -9 -10   1 22177.5 748.131   7
  -9 -10   0 1360.52 232.664   6
  -9  10   0 860.553 190.866   8
  -9 -10   0 1169.52 169.131   7
  -9 -10  -1 16067.6 622.002   6
  -9  10  -1 14418.6 603.891   8
  -9 -10  -2 2306.22 253.916   6
  -9  10  -2 2240.72 241.634   8
  -9 -10  -3 981.121 166.127   6
  -9  10  -3 1068.63 165.823   8
  -9 -10  -4 38.7193 87.2327   6
  -9  10  -4 56.4856 91.7850   8
  -9 -10  -5 453.917 105.176   6
  -9  10  -5 471.567 102.447   8
  -9 -11  10-2.00907 63.5028   7
  -9 -11   9 8304.38 380.167   7
  -9 -11   8 4081.46 325.745   7
  -9 -11   7 412.267 163.378   7
  -9 -11   6 7014.82 509.983   7
  -9 -11   5 3.14635 178.338   7
  -9  11   4 18059.9 695.280   8
  -9 -11   4 20954.2 858.799   7
  -9  11   3-538.319 212.163   8
  -9 -11   3-142.855 184.299   7
  -9  11   2 14581.4 629.659   8
  -9 -11   2 17339.6 653.633   7
  -9  11   1 825.735 179.726   8
  -9 -11   1 1458.58 184.449   7
  -9  11   0 11215.3 515.115   8
  -9  11  -1 3524.52 288.123   8
  -9  11  -2 1567.71 189.432   8
  -9  11  -3 2925.70 224.369   8
  -9  11  -4 345.262 85.4288   8
  -9 -12   9-50.6230 63.3643   7
  -9 -12   8 17147.6 518.930   7
  -9 -12   7 1390.49 185.022   7
  -9 -12   6 931.398 181.089   7
  -9  12   5 3368.82 243.091   8
  -9 -12   5 4260.54 331.174   7
  -9  12   4-414.086 124.254   8
  -9 -12   4 22.9192 103.408   7
  -9  12   3 4009.22 294.915   8
  -9 -12   3 4946.08 321.177   7
  -9  12   2-162.893 137.713   8
  -9 -12   2 99.3374 85.1680   7
  -9  12   1 3421.76 264.448   8
  -9 -12   1 3008.02 192.812   7
  -9  12   0 648.520 138.257   8
  -9  12  -1 56.7902 84.1679   8
  -9  12  -2 10257.2 378.813   8
  -9  12  -3-95.1385 85.1622   8
  -9 -13   7 10275.8 344.472   7
  -9 -13   6 298.720 94.5348   7
  -9 -13   5 3219.47 219.554   7
  -9 -13   4 427.733 101.960   7
  -9  13   3 496.710 102.869   8
  -9 -13   3 154.683 75.9536   7
  -9  13   2 53.4038 66.2066   8
  -9  13   1 61.5025 77.4109   8
  -9  13   0-174.880 87.6533   8
 -10   0  13-59.5656 83.7572  10
 -10   0  12 8659.53 425.389  10
 -10   0  11-62.5829 142.438  10
 -10   0  10 33263.3 1062.64  10
 -10   0   9 13.1996 177.001  10
 -10   0   8 11823.5 509.414   7
 -10   0   8 15110.9 829.772  10
 -10   0   7 223.787 220.707  10
 -10   0   7-4.61616 112.725   7
 -10   0   6 3790.12 333.884   7
 -10   0   6 3802.55 433.475  10
 -10   0   5 73.1974 200.074  10
 -10   0   5 224.862 163.136   7
 -10   0   4 75211.3 1497.51   7
 -10   0   4 76902.3 1713.68  10
 -10   0   3 91.6912 160.767   7
 -10   0   2 4989.06 367.830   6
 -10   0   2 5500.33 443.368   7
 -10   0   1-115.933 165.820   6
 -10   0   1-72.2477 189.693   7
 -10   0   0 16574.6 659.480   6
 -10   0   0 16315.8 713.219   7
 -10   0  -1-103.238 137.317   6
 -10   0  -1-100.451 154.069   7
 -10   0  -2 13535.6 636.329   6
 -10   0  -2 14232.4 624.034   7
 -10   0  -3-170.413 169.374   6
 -10   0  -3 122.852 147.273   7
 -10   0  -4 44704.7 1234.67   6
 -10   0  -5 210.605 155.449   6
 -10   0  -6 15615.9 756.615   6
 -10   0  -7-305.052 215.551   6
 -10   0  -8 18588.8 619.817   6
 -10   1  13 493.535 98.5637  10
 -10  -1  13 523.470 130.408  10
 -10   1  12 6515.07 339.500  10
 -10  -1  12 7690.65 433.865  10
 -10   1  11 12324.8 540.917  10
 -10  -1  11 14146.9 681.068  10
 -10   1  10 2650.45 298.365  10
 -10  -1  10 2670.46 377.986  10
 -10   1   9 22985.0 876.939  10
 -10  -1   9 23158.2 1070.90  10
 -10   1   8 10164.4 454.708   7
 -10  -1   8 10283.0 480.036   7
 -10   1   8 12293.2 689.192  10
 -10  -1   8 12643.6 820.709  10
 -10   1   7 16561.7 621.493   7
 -10  -1   7 16032.4 643.235   7
 -10   1   7 17854.6 827.953  10
 -10  -1   7 17315.0 957.725  10
 -10   1   6 3710.79 321.676   7
 -10  -1   6 3769.56 346.388   7
 -10   1   6 4140.21 427.792  10
 -10  -1   6 3453.69 449.930  10
 -10   1   5 24920.7 984.133  10
 -10   1   5 26408.7 849.264   7
 -10  -1   5 26877.9 898.508   7
 -10  -1   5 28540.2 1117.96  10
 -10  -1   4 23809.9 987.402  10
 -10   1   4 23387.5 825.040   7
 -10  -1   4 23546.9 865.570   7
 -10  -1   3 29354.7 899.250   6
 -10   1   3 30353.4 955.933   7
 -10  -1   3 30432.0 997.793   7
 -10  -1   2 2959.76 307.658   6
 -10   1   2 3104.95 332.451   7
 -10  -1   2 3671.92 365.306   7
 -10  -1   1 7467.43 468.124   6
 -10   1   1 8503.65 520.908   7
 -10  -1   1 8029.65 519.895   7
 -10  -1   0 2456.40 292.510   6
 -10   1   0 3138.94 343.822   7
 -10  -1   0 2742.87 314.156   7
 -10  -1  -1 1291.15 231.647   6
 -10   1  -1 1602.01 262.673   7
 -10  -1  -1 1329.52 222.872   7
 -10   1  -2 5237.04 375.892   6
 -10  -1  -2 5695.22 443.465   6
 -10   1  -2 6766.14 451.251   7
 -10  -1  -2 6014.23 413.296   7
 -10   1  -3 11805.9 561.979   6
 -10  -1  -3 12618.2 678.859   6
 -10   1  -3 13099.7 616.525   7
 -10  -1  -3 11502.9 525.468   7
 -10   1  -4 9788.42 539.706   6
 -10  -1  -4 10265.8 637.511   6
 -10   1  -5 30000.1 944.079   6
 -10  -1  -5 30325.4 1102.05   6
 -10   1  -6 1222.13 226.353   6
 -10  -1  -6 795.342 218.495   6
 -10   1  -7 8274.38 451.919   6
 -10  -1  -7 2289.85 295.514   6
 -10  -1  -8 4750.38 348.646   6
 -10  -2  13 22033.3 626.553  10
 -10   2  12 2071.95 183.645  10
 -10  -2  12 2241.36 281.019  10
 -10   2  11 10359.9 448.449  10
 -10  -2  11 12053.0 677.352  10
 -10   2  10 7144.95 422.976  10
 -10  -2  10 7792.32 638.888  10
 -10  -2   9 4326.81 294.525   7
 -10   2   9 4299.13 366.287  10
 -10  -2   9 4259.67 543.379  10
 -10  -2   8 17476.9 636.859   7
 -10   2   8 18716.3 759.838  10
 -10   2   7 89.4411 184.239  10
 -10  -2   7 168.494 258.146  10
 -10   2   7-121.408 134.728   7
 -10  -2   7 45.6975 126.409   7
 -10   2   6 6307.50 417.765   7
 -10  -2   6 6628.58 458.381   7
 -10   2   6 6465.58 495.845  10
 -10  -2   6 7046.40 625.073  10
 -10   2   5 4790.37 382.878   7
 -10  -2   5 4554.11 409.926   7
 -10   2   5 4992.93 440.990  10
 -10  -2   5 5267.37 519.164  10
 -10  -2   4 24386.3 853.472   6
 -10   2   4 24281.3 842.998   7
 -10  -2   4 25719.0 933.496   7
 -10  -2   4 25568.6 1025.76  10
 -10  -2   3 23033.4 833.468   6
 -10   2   3 24423.0 850.922   7
 -10  -2   3 24476.1 926.058   7
 -10  -2   2 35838.5 1027.49   6
 -10   2   2 37489.4 1068.85   7
 -10  -2   2 36711.1 1110.13   7
 -10  -2   1 24736.3 862.143   6
 -10   2   1 25997.6 902.099   7
 -10  -2   1 25296.3 902.868   7
 -10  -2   0 739.317 192.373   6
 -10   2   0 1346.82 250.538   7
 -10  -2   0 1609.31 255.824   7
 -10  -2  -1 24066.4 890.164   6
 -10   2  -1 26375.2 907.129   7
 -10  -2  -1 24253.0 820.292   7
 -10  -2  -2 319.283 165.244   6
 -10   2  -2 1017.51 232.444   7
 -10  -2  -2 703.509 171.816   7
 -10  -2  -3 13876.7 718.495   6
 -10  -2  -3 12936.1 525.059   7
 -10  -2  -4 1056.82 256.470   6
 -10  -2  -4 791.621 148.883   7
 -10  -2  -5 12964.2 731.826   6
 -10  -2  -6 6218.84 511.759   6
 -10  -2  -7 3085.88 341.886   6
 -10  -2  -8 8745.68 455.292   6
 -10  -3  13-137.478 120.359  10
 -10  -3  12 22725.6 806.240  10
 -10  -3  11 1046.38 278.629  10
 -10   3  10 8761.21 423.489  10
 -10  -3  10 6662.48 627.277  10
 -10   3   9 580.671 164.813  10
 -10  -3   9 321.214 124.945   7
 -10  -3   8 1103.81 315.392  10
 -10  -3   8 1768.42 225.002   7
 -10   3   8 1554.81 239.096  10
 -10  -3   7 279.735 275.282  10
 -10   3   7 169.622 158.267  10
 -10   3   7 139.615 117.962   7
 -10  -3   7 324.105 156.913   7
 -10   3   6 3051.80 290.711   7
 -10  -3   6 3170.24 343.250   7
 -10  -3   6 3767.10 481.204  10
 -10  -3   5 464.763 226.883  10
 -10   3   5 252.378 154.996   7
 -10  -3   5 397.460 182.241   7
 -10  -3   4 17912.2 758.484   6
 -10   3   4 17842.2 702.738   7
 -10  -3   4 17733.6 816.840   7
 -10  -3   4 17797.0 846.513  10
 -10  -3   3 8608.82 535.263   6
 -10   3   3 9008.44 531.897   7
 -10  -3   3 8826.82 596.499   7
 -10  -3   2 30412.0 975.501   6
 -10   3   2 33216.7 985.239   7
 -10  -3   2 30982.1 1054.22   7
 -10  -3   1 14569.1 695.561   6
 -10   3   1 17060.5 737.682   7
 -10  -3   1 16167.0 740.634   7
 -10  -3   0 38800.2 1112.01   6
 -10  -3   0 38738.8 1069.96   7
 -10  -3  -1 828.058 217.648   6
 -10  -3  -1 751.258 165.071   7
 -10  -3  -2 27548.5 971.240   6
 -10  -3  -2 26119.9 773.918   7
 -10  -3  -3-157.767 204.277   6
 -10  -3  -3-71.1059 123.490   7
 -10  -3  -4 21812.7 908.157   6
 -10  -3  -5-63.3804 172.784   6
 -10  -3  -6 12677.5 663.810   6
 -10  -3  -7 599.131 169.629   6
 -10  -3  -8 1358.98 192.827   6
 -10  -4  13 19726.0 591.080  10
 -10  -4  12 724.575 201.985  10
 -10  -4  11 8184.00 596.211  10
 -10  -4  10 2815.70 220.431   7
 -10  -4  10 2696.32 437.942  10
 -10  -4   9 2948.03 457.067  10
 -10  -4   9 11418.1 485.548   7
 -10  -4   8 5780.15 391.125   7
 -10  -4   8 4662.06 556.583  10
 -10  -4   7 460.079 248.602  10
 -10  -4   7 286.616 158.607   7
 -10   4   6 9732.04 486.694   7
 -10  -4   6 10773.5 636.753   7
 -10   4   5 4857.34 370.848   7
 -10  -4   5 5160.87 468.598   7
 -10  -4   5 5512.95 521.727  10
 -10   4   4 8021.89 478.440   7
 -10  -4   4 8473.78 571.840  10
 -10  -4   4 8218.41 599.030   7
 -10  -4   3 23352.0 871.419   6
 -10   4   3 24220.5 836.199   7
 -10  -4   3 22994.5 974.920   7
 -10  -4   2 589.186 189.035   6
 -10   4   2 1088.85 245.982   7
 -10  -4   2 684.726 217.792   7
 -10  -4   1 31487.0 1028.28   6
 -10  -4   1 33535.8 1066.02   7
 -10  -4   0-261.286 217.758   6
 -10   4   0 373.066 214.671   7
 -10  -4   0 117.998 134.389   7
 -10  -4  -1 37784.3 1123.21   6
 -10  -4  -1 37738.1 966.029   7
 -10  -4  -2 150.482 165.218   6
 -10  -4  -2-64.0703 127.894   7
 -10  -4  -3 19633.2 823.457   6
 -10  -4  -3 17482.9 540.779   7
 -10  -4  -4 979.676 224.976   6
 -10  -4  -5 18049.0 761.642   6
 -10  -4  -6 3552.59 338.255   6
 -10  -4  -7 12906.7 545.556   6
 -10  -4  -8 1876.47 185.448   6
 -10  -5  13 827.106 140.691  10
 -10  -5  12 5483.16 379.582  10
 -10  -5  11 6676.71 490.099  10
 -10  -5  10 6076.97 312.842   7
 -10  -5  10 6561.25 570.109  10
 -10  -5   9 13931.6 544.026   7
 -10  -5   9 13060.0 810.429  10
 -10  -5   8 917.503 281.586  10
 -10  -5   8 1070.51 201.026   7
 -10  -5   7 21352.6 844.358   7
 -10  -5   7 22818.7 1021.86  10
 -10  -5   6 764.662 266.649  10
 -10  -5   6 1132.80 264.982   7
 -10   5   5 48997.7 1137.61   7
 -10  -5   5 51483.3 1501.05   7
 -10  -5   5 47110.9 1314.89  10
 -10   5   4 4925.54 389.388   7
 -10  -5   4 4151.48 479.193   7
 -10  -5   4 3778.28 377.005  10
 -10  -5   3 9908.30 597.116   6
 -10   5   3 11009.8 583.667   7
 -10  -5   3 10625.7 705.969   7
 -10  -5   2 14241.3 697.720   6
 -10  -5   2 15981.3 800.399   7
 -10  -5   1 8438.85 544.105   6
 -10  -5   1 9230.55 571.433   7
 -10  -5   0 16821.6 749.379   6
 -10  -5   0 16601.6 704.228   7
 -10  -5  -1 420.011 180.062   6
 -10  -5  -1 584.747 153.597   7
 -10  -5  -2 10641.6 601.984   6
 -10  -5  -2 9959.70 438.334   7
 -10  -5  -3 171.771 155.111   6
 -10  -5  -4 9041.77 530.639   6
 -10  -5  -5 8936.05 504.324   6
 -10  -5  -6 8538.53 452.764   6
 -10  -5  -7 12862.0 482.296   6
 -10  -6  12 2940.25 248.859  10
 -10  -6  11 445.001 162.492  10
 -10  -6  10 11309.8 423.876   7
 -10  -6  10 13236.6 653.726  10
 -10  -6   9 174.677 179.740  10
 -10  -6   9 1.09525 126.738   7
 -10  -6   8 25318.7 862.002   7
 -10  -6   8 27251.3 1005.40  10
 -10  -6   7-219.412 221.931  10
 -10  -6   7-152.352 234.832   7
 -10  -6   6 35863.7 1272.32   7
 -10  -6   6 37425.0 1101.80  10
 -10  -6   5 104.891 160.148  10
 -10  -6   5-137.538 260.864   7
 -10  -6   4 36368.4 1358.26   7
 -10  -6   4 32127.5 934.691  10
 -10  -6   3 4280.93 416.470   6
 -10  -6   3 3884.09 479.904   7
 -10  -6   2 16079.9 744.759   6
 -10  -6   2 17379.5 844.823   7
 -10  -6   1 1368.62 259.729   6
 -10  -6   1 1547.59 262.853   7
 -10  -6   0 5920.37 460.279   6
 -10  -6   0 5660.13 406.054   7
 -10  -6  -1 603.340 207.857   6
 -10  -6  -1 898.102 164.365   7
 -10  -6  -2-48.7113 163.926   6
 -10  -6  -2-2.24756 92.7235   7
 -10  -6  -3 51.4841 138.024   6
 -10  -6  -4 9519.79 501.938   6
 -10  -6  -5 1032.38 184.984   6
 -10  -6  -6 17175.6 563.401   6
 -10  -6  -7 132.027 89.0190   6
 -10  -7  11 6961.77 350.359  10
 -10  -7  10 1261.96 196.945  10
 -10  -7  10 958.825 138.729   7
 -10  -7   9 17073.9 613.032   7
 -10  -7   9 19628.2 691.778  10
 -10  -7   8-21.0083 156.071  10
 -10  -7   8-137.160 164.977   7
 -10  -7   7 35651.1 1183.21   7
 -10  -7   7 34433.9 939.483  10
 -10  -7   6 142.612 131.521  10
 -10  -7   6-74.2332 267.289   7
 -10  -7   5 21353.9 707.133  10
 -10  -7   5 21536.4 1096.47   7
 -10  -7   4-229.046 285.161   7
 -10  -7   3 22051.9 1043.54   7
 -10  -7   2 1694.57 282.526   6
 -10  -7   2 1643.96 313.374   7
 -10  -7   1 6320.99 471.273   6
 -10  -7   1 6968.10 484.703   7
 -10  -7   0 2542.80 307.936   6
 -10  -7   0 2849.91 281.612   7
 -10  -7  -1 1238.57 236.899   6
 -10  -7  -1 1304.92 175.053   7
 -10  -7  -2 996.870 205.170   6
 -10  -7  -3 1344.78 212.743   6
 -10  -7  -4 5873.45 364.501   6
 -10  -7  -5 11373.6 457.294   6
 -10  -7  -6 520.687 118.636   6
 -10  -8  10 2804.15 203.651   7
 -10  -8  10 2933.18 210.339  10
 -10  -8   9 618.530 128.714  10
 -10  -8   9 733.378 143.234   7
 -10  -8   8 17347.7 711.780   7
 -10  -8   8 14935.4 511.096  10
 -10  -8   7-13.9862 102.975  10
 -10  -8   7-28.0630 186.037   7
 -10  -8   6 16049.3 889.917   7
 -10  -8   6 15152.8 519.711  10
 -10  -8   5-434.921 372.287   7
 -10  -8   4 4339.70 520.421   7
 -10  -8   3 4648.36 498.298   7
 -10  -8   2 4393.71 427.568   7
 -10  -8   1 12555.5 608.577   6
 -10  -8   1 13092.1 608.110   7
 -10  -8   0 1298.65 244.876   6
 -10  -8   0 1172.42 178.728   7
 -10  -8  -1 11891.3 551.126   6
 -10  -8  -1 9960.73 377.992   7
 -10  -8  -2-26.0757 127.352   6
 -10  -8  -3 5782.37 351.911   6
 -10  -8  -4 3541.50 262.677   6
 -10  -8  -5 4733.89 266.943   6
 -10  -9   9 1863.87 191.725   7
 -10  -9   8 1494.55 229.394   7
 -10  -9   7 3848.79 397.258   7
 -10  -9   6 210.076 192.774   7
 -10  -9   5 588.533 232.603   7
 -10  -9   4 6839.84 577.509   7
 -10  -9   3-124.373 204.283   7
 -10  -9   2 14968.2 668.354   7
 -10  -9   1 238.871 119.244   7
 -10  -9   0 23872.5 752.081   6
 -10  -9   0 20776.6 561.664   7
 -10  -9  -1 720.020 172.226   6
 -10  -9  -2 10228.5 449.474   6
 -10  -9  -3 201.963 104.830   6
 -10  -9  -4 11808.8 397.267   6
 -10 -10   9 7018.10 299.698   7
 -10 -10   8 982.777 158.470   7
 -10 -10   7 179.166 134.193   7
 -10 -10   6 486.725 187.493   7
 -10 -10   5 8380.18 544.683   7
 -10 -10   4 788.028 216.604   7
 -10 -10   3 9510.72 512.008   7
 -10 -10   2 76.1600 100.679   7
 -10 -10   1 20665.0 552.730   7
 -10 -11   7 15442.7 498.481   7
 -10 -11   6 471.219 147.775   7
 -10 -11   5 1817.71 221.277   7
 -10 -11   4 4445.29 305.230   7
 -10 -11   3 1594.65 176.447   7
 -10 -11   2 10385.1 356.238   7
 -11   0  11 19.6421 109.629  10
 -11   0  10 2070.88 257.276  10
 -11   0   9-97.7699 178.182  10
 -11   0   8 5401.10 298.573   7
 -11   0   8 8354.03 578.803  10
 -11   0   7 386.041 236.484  10
 -11   0   7-176.765 130.872   7
 -11   0   6 1513.95 215.506   7
 -11   0   5-154.618 166.989   7
 -11   0   4 33611.2 950.518   7
 -11   0   3-162.641 172.478   7
 -11   0   2 70348.8 1432.98   7
 -11   0   1 19.9570 162.583   7
 -11   0   0 6319.35 432.927   7
 -11   0  -1 132.645 111.585   6
 -11   0  -1 51.9298 136.485   7
 -11   0  -2 14491.8 565.567   6
 -11   0  -2 14886.8 597.233   7
 -11   0  -3-51.0992 126.244   6
 -11   0  -4 1108.74 187.315   6
 -11   0  -5 17.6650 101.980   6
 -11  -1  12 5016.89 267.536  10
 -11  -1  11-88.1399 142.667  10
 -11  -1  10 16578.8 707.454  10
 -11   1   9 3659.33 327.961  10
 -11  -1   9 3511.45 403.504  10
 -11   1   8 6994.22 325.896   7
 -11  -1   8 6872.89 339.876   7
 -11   1   7 625.084 137.407   7
 -11  -1   7 707.823 149.650   7
 -11   1   6 16770.9 609.981   7
 -11  -1   6 16984.6 631.934   7
 -11   1   5 25544.6 778.684   7
 -11  -1   5 25225.0 810.677   7
 -11   1   4 337.604 157.546   7
 -11  -1   4 257.635 151.284   7
 -11   1   3 38174.0 1019.75   7
 -11  -1   3 39958.2 1078.93   7
 -11  -1   2 4252.84 329.900   6
 -11   1   2 4437.34 374.752   7
 -11  -1   2 3822.89 367.797   7
 -11  -1   1 21911.8 714.834   6
 -11   1   1 23721.4 813.585   7
 -11  -1   1 23023.1 814.661   7
 -11  -1   0 361.609 143.405   6
 -11   1   0 301.425 180.751   7
 -11  -1   0 352.588 160.732   7
 -11  -1  -1 6772.22 427.063   6
 -11   1  -1 7499.18 456.788   7
 -11  -1  -1 6571.21 405.403   7
 -11  -1  -2 3112.14 309.983   6
 -11  -1  -2 3330.42 292.082   7
 -11  -1  -3 8510.62 500.384   6
 -11  -1  -4 8875.81 513.602   6
 -11  -1  -5-348.824 183.109   6
 -11  -2  12-62.2032 101.705  10
 -11  -2  11 24898.3 780.859  10
 -11  -2  10 380.429 191.673  10
 -11  -2   9 16236.5 458.885   7
 -11  -2   9 21977.2 1007.64  10
 -11  -2   8 1824.31 374.671  10
 -11  -2   8 1705.58 185.992   7
 -11   2   7 18394.6 572.509   7
 -11  -2   7 18863.2 628.691   7
 -11   2   6 3268.68 275.974   7
 -11  -2   6 3497.40 310.555   7
 -11   2   5 8874.81 459.128   7
 -11  -2   5 9599.86 529.924   7
 -11   2   4 15824.7 637.702   7
 -11  -2   4 18022.8 739.443   7
 -11   2   3-56.3234 150.321   7
 -11  -2   3 296.435 175.783   7
 -11  -2   2 6896.88 440.106   6
 -11   2   2 6627.86 458.879   7
 -11  -2   2 6195.17 466.736   7
 -11  -2   1 2751.91 293.572   6
 -11   2   1 2555.36 301.794   7
 -11  -2   1 2380.36 290.902   7
 -11  -2   0 17740.3 691.750   6
 -11   2   0 18707.9 720.999   7
 -11  -2   0 17399.7 677.796   7
 -11  -2  -1 14844.1 648.528   6
 -11  -2  -1 13997.2 569.268   7
 -11  -2  -2 3565.44 352.705   6
 -11  -2  -2 3859.38 286.607   7
 -11  -2  -3 28495.1 940.753   6
 -11  -2  -4 359.508 164.961   6
 -11  -2  -5 6361.25 443.032   6
 -11  -3  12 15875.4 490.885  10
 -11  -3  11 1046.01 209.299  10
 -11  -3  10 17760.2 823.119  10
 -11  -3   9-371.568 298.720  10
 -11  -3   9 174.044 81.2913   7
 -11  -3   8 21497.1 618.172   7
 -11  -3   8 9080.02 725.046  10
 -11  -3   7 1334.93 359.671  10
 -11   3   7 1023.06 162.336   7
 -11  -3   7 960.283 185.370   7
 -11   3   6 20785.5 647.074   7
 -11  -3   6 21610.6 767.328   7
 -11   3   5 84.5648 121.496   7
 -11  -3   5 177.593 174.800   7
 -11   3   4 222.872 139.473   7
 -11  -3   4 388.071 206.835   7
 -11   3   3 846.329 199.760   7
 -11  -3   3 1291.11 260.696   7
 -11  -3   2 189.297 153.503   6
 -11   3   2 243.511 169.200   7
 -11  -3   2 334.900 188.939   7
 -11  -3   1 2311.25 282.138   6
 -11   3   1 2827.61 322.129   7
 -11  -3   1 1966.62 273.304   7
 -11  -3   0 22021.3 791.215   6
 -11  -3   0 21589.6 747.451   7
 -11  -3  -1 199.213 168.723   6
 -11  -3  -1 6.92987 130.201   7
 -11  -3  -2 23629.3 849.123   6
 -11  -3  -2 20692.0 599.489   7
 -11  -3  -3 10.6901 166.351   6
 -11  -3  -4 31212.1 983.154   6
 -11  -3  -5 356.094 154.853   6
 -11  -4  11 13525.5 558.606  10
 -11  -4  10-46.2459 178.703  10
 -11  -4   9 23152.6 561.588   7
 -11  -4   9 19403.2 920.166  10
 -11  -4   8 5805.08 342.683   7
 -11  -4   8 3163.48 423.206  10
 -11  -4   7 14979.0 608.111   7
 -11  -4   7 15171.6 854.118  10
 -11  -4   6 4912.10 410.441   7
 -11  -4   6 6293.67 554.329  10
 -11  -4   5 2302.73 315.902   7
 -11  -4   4 4320.31 432.493   7
 -11  -4   3 883.484 247.636   7
 -11  -4   2 481.768 185.785   6
 -11  -4   2 426.011 213.578   7
 -11  -4   1 1337.39 243.744   6
 -11  -4   1 1093.84 218.088   7
 -11  -4   0 5873.62 429.013   6
 -11  -4   0 5519.37 380.123   7
 -11  -4  -1 17954.3 726.317   6
 -11  -4  -1 16387.9 569.499   7
 -11  -4  -2 7850.76 492.072   6
 -11  -4  -2 6931.58 330.241   7
 -11  -4  -3 19250.6 751.532   6
 -11  -4  -4 113.726 148.877   6
 -11  -4  -5 16910.8 636.694   6
 -11  -5  11 45.1896 106.793  10
 -11  -5  10 17619.1 682.175  10
 -11  -5   9 3346.28 226.950   7
 -11  -5   9 3494.33 363.144  10
 -11  -5   8 12290.8 495.519   7
 -11  -5   8 12234.8 685.442  10
 -11  -5   7 11045.2 554.308   7
 -11  -5   7 12552.0 682.480  10
 -11  -5   6 4044.53 386.234   7
 -11  -5   5 11901.1 700.837   7
 -11  -5   4 463.506 244.868   7
 -11  -5   3 19705.4 881.083   7
 -11  -5   2 827.577 236.311   7
 -11  -5   1 12044.7 601.711   6
 -11  -5   1 13433.4 623.219   7
 -11  -5   0 2780.70 317.047   6
 -11  -5   0 2435.25 254.577   7
 -11  -5  -1 10589.0 554.512   6
 -11  -5  -1 9828.86 413.105   7
 -11  -5  -2 6124.10 420.974   6
 -11  -5  -3 6806.30 428.231   6
 -11  -5  -4 4779.20 347.571   6
 -11  -5  -5 89.2885 108.276   6
 -11  -6  10 376.152 133.207  10
 -11  -6   9 4322.75 248.784   7
 -11  -6   9 5514.59 356.438  10
 -11  -6   8 10612.3 465.880   7
 -11  -6   8 11555.4 542.534  10
 -11  -6   7 1511.64 241.053   7
 -11  -6   6 15004.9 739.630   7
 -11  -6   5-90.4594 190.826   7
 -11  -6   4 19332.5 945.231   7
 -11  -6   3 85.8442 199.736   7
 -11  -6   2 27602.7 965.134   7
 -11  -6   1 122.004 166.075   6
 -11  -6   1 176.754 141.422   7
 -11  -6   0 22773.2 771.332   6
 -11  -6   0 22078.7 653.108   7
 -11  -6  -1 992.951 207.786   6
 -11  -6  -1 633.289 117.933   7
 -11  -6  -2 8531.28 457.347   6
 -11  -6  -3 707.601 162.415   6
 -11  -6  -4 2209.24 218.317   6
 -11  -7   9 1177.79 134.393   7
 -11  -7   8 92.4987 103.191   7
 -11  -7   7 12680.0 592.935   7
 -11  -7   6 147.122 168.890   7
 -11  -7   5 8037.37 602.532   7
 -11  -7   4-277.309 228.690   7
 -11  -7   3 23261.6 932.804   7
 -11  -7   2 1131.11 210.778   7
 -11  -7   1 29948.2 798.865   7
 -11  -7   0 643.832 185.029   6
 -11  -7   0 155.298 89.1270   7
 -11  -7  -1 12462.9 523.508   6
 -11  -7  -2 562.800 146.040   6
 -11  -7  -3 3050.11 246.667   6
 -11  -8   8 275.805 103.606   7
 -11  -8   7 1910.67 237.287   7
 -11  -8   6 9224.24 547.638   7
 -11  -8   5 316.695 162.084   7
 -11  -8   4 4842.92 432.243   7
 -11  -8   3 894.070 198.972   7
 -11  -8   2 14590.7 575.651   7
 -11  -8   1 482.838 120.272   7
 -11  -9   7 229.432 107.236   7
 -11  -9   6 1973.81 227.007   7
 -11  -9   5 1416.76 215.777   7
 -11  -9   4 2025.57 244.920   7
 -11  -9   3 3086.88 256.590   7
 -11  -9   2 29.0581 78.4137   7
 -12   0   7 86.5205 79.7917   7
 -12   0   6 870.364 142.748   7
 -12   0   5 135.496 110.892   7
 -12   0   4 9727.83 469.003   7
 -12   0   3-23.1132 133.818   7
 -12   0   2 22485.4 752.097   7
 -12   0   1 177.735 149.922   7
 -12  -1   8 3747.57 193.623   7
 -12   1   7 746.232 116.793   7
 -12  -1   7 650.659 122.042   7
 -12   1   6 6809.54 325.948   7
 -12  -1   6 6941.88 349.997   7
 -12   1   5 3157.64 253.224   7
 -12  -1   5 2551.65 254.794   7
 -12   1   4 7219.59 393.219   7
 -12  -1   4 7040.27 417.855   7
 -12   1   3 15348.1 592.696   7
 -12  -1   3 15414.5 627.299   7
 -12   1   2 13612.9 583.280   7
 -12  -1   2 13808.5 600.508   7
 -12  -1   1 17800.6 680.529   7
 -12  -1   0 302.115 149.472   7
 -12  -2   8 1036.21 116.925   7
 -12  -2   7 10644.4 395.822   7
 -12  -2   6 2642.15 237.055   7
 -12  -2   5 21467.7 698.157   7
 -12   2   4 2302.75 243.411   7
 -12  -2   4 1956.68 256.291   7
 -12  -2   3 23827.0 809.988   7
 -12  -2   2 6538.97 435.696   7
 -12  -2   1 3975.34 341.721   7
 -12  -2   0 1492.44 226.886   7
 -12  -3   8 4062.04 212.837   7
 -12  -3   7 641.473 125.936   7
 -12  -3   6 30350.9 778.794   7
 -12  -3   5 1333.14 216.052   7
 -12  -3   4 29192.5 915.237   7
 -12  -3   3-201.804 174.822   7
 -12  -3   2 9002.15 517.009   7
 -12  -3   1 110.867 145.111   7
 -12  -3   0 2654.93 256.254   7
 -12  -4   7 21202.3 579.916   7
 -12  -4   6-59.9081 137.940   7
 -12  -4   5 19168.9 731.109   7
 -12  -4   4-193.833 191.185   7
 -12  -4   3 10454.4 593.141   7
 -12  -4   2 5691.53 419.331   7
 -12  -4   1 8427.09 456.507   7
 -12  -4   0 1310.12 183.241   7
 -12  -5   7 66.8923 93.9709   7
 -12  -5   6 8820.33 454.743   7
 -12  -5   5 485.719 164.940   7
 -12  -5   4 3370.47 358.191   7
 -12  -5   3 5893.54 445.095   7
 -12  -5   2 13827.7 612.307   7
 -12  -5   1 11251.8 481.669   7
 -12  -6   6 1354.93 201.601   7
 -12  -6   5 844.647 189.478   7
 -12  -6   4 2235.20 280.233   7
 -12  -6   3 612.827 166.758   7
 -12  -6   2 23883.9 709.408   7
   0   0   0    0.00    0.00   0
TITL abs in P2(1)/c
REM P2(1)/c (#14 in standard setting)
CELL 1.54184  10.339658  15.639912  14.988919  90.0000 100.9484  90.0000
ZERR   10.00   0.000259   0.000498   0.000393   0.0000   0.0026   0.0000
LATT  1
SYMM -x, y+1/2,-z+1/2
SFAC C H N O
UNIT 110.00 100.00 10.00 10.00
TREF
HKLF 4
END
;
_shelx_hkl_checksum   62995

# start Validation Reply Form
_vrf_PLAT601
;
PROBLEM: Structure Contains Solvent Accessible VOIDS of . 242 Ang3
RESPONSE: Because the crystal was measured under vacuum, it is unsolvate and contains solvent accessible voids, as discussed in the text.
;
# end Validation Reply Form

#END
 
data_1-300K 
 
_audit_creation_method            SHELXL-97 
_chemical_name_systematic 
; 
 ? 
; 
_chemical_name_common             ? 
_chemical_melting_point           ? 
_chemical_formula_moiety          ? 
_chemical_formula_sum 
 'C24 H16 Cd N2 O4' 
_chemical_formula_weight          508.79 
 
loop_ 
 _atom_type_symbol 
 _atom_type_description 
 _atom_type_scat_dispersion_real 
 _atom_type_scat_dispersion_imag 
 _atom_type_scat_source 
 'Cd'  'Cd'   0.1185   4.6533 
 'International Tables Vol C Tables 4.2.6.8 and 6.1.1.4' 
 'C'  'C'   0.0181   0.0091 
 'International Tables Vol C Tables 4.2.6.8 and 6.1.1.4' 
 'H'  'H'   0.0000   0.0000 
 'International Tables Vol C Tables 4.2.6.8 and 6.1.1.4' 
 'N'  'N'   0.0311   0.0180 
 'International Tables Vol C Tables 4.2.6.8 and 6.1.1.4' 
 'O'  'O'   0.0492   0.0322 
 'International Tables Vol C Tables 4.2.6.8 and 6.1.1.4' 
 
_symmetry_cell_setting            Monoclinic 
_symmetry_space_group_name_H-M    P2(1)/c 
 
loop_ 
 _symmetry_equiv_pos_as_xyz 
 'x, y, z' 
 '-x, y+1/2, -z+1/2' 
 '-x, -y, -z' 
 'x, -y-1/2, z-1/2' 
 
_cell_length_a                    10.10785(19) 
_cell_length_b                    17.0515(4) 
_cell_length_c                    14.7514(3) 
_cell_angle_alpha                 90.00 
_cell_angle_beta                  97.9248(17) 
_cell_angle_gamma                 90.00 
_cell_volume                      2518.17(9) 
_cell_formula_units_Z             4 
_cell_measurement_temperature     300(2) 
_cell_measurement_reflns_used     3900
_cell_measurement_theta_min       5.1090 
_cell_measurement_theta_max       73.3990 
 
_exptl_crystal_description        block 
_exptl_crystal_colour             colourless 
_exptl_crystal_size_max           0.18 
_exptl_crystal_size_mid           0.10 
_exptl_crystal_size_min           0.10 
_exptl_crystal_density_meas       ? 
_exptl_crystal_density_diffrn     1.342 
_exptl_crystal_density_method     'not measured' 
_exptl_crystal_F_000              1016 
_exptl_absorpt_coefficient_mu     7.185 
_exptl_absorpt_correction_type    multi-scan
_exptl_absorpt_correction_T_min   0.3579 
_exptl_absorpt_correction_T_max   0.5336 
_exptl_absorpt_process_details 
;
CrysAlisPro, Agilent Technologies,
Version 1.171.36.32 (release 02-08-2013 CrysAlis171 .NET)
(compiled Aug  2 2013,16:46:58)
Empirical absorption correction using spherical harmonics,
 implemented in SCALE3 ABSPACK scaling algorithm.
;
_exptl_special_details 
; 
 ? 
; 
 
_diffrn_ambient_temperature       300(2) 
_diffrn_radiation_wavelength      1.54184 
_diffrn_radiation_type            CuK\a 
_diffrn_radiation_source          'SuperNova (Cu) X-ray Source' 
_diffrn_radiation_monochromator   graphite 
_diffrn_measurement_device_type   'SuperNova, Dual, Cu at zero, Atlas' 
_diffrn_measurement_method        '/w scans'
_diffrn_detector_area_resol_mean  ? 
_diffrn_standards_number          ? 
_diffrn_standards_interval_count  ? 
_diffrn_standards_interval_time   ? 
_diffrn_standards_decay_%         ? 
_diffrn_reflns_number             8438 
_diffrn_reflns_av_R_equivalents   0.0289 
_diffrn_reflns_av_unetI/netI      0.0381 
_diffrn_reflns_limit_h_min        -5 
_diffrn_reflns_limit_h_max        12 
_diffrn_reflns_limit_k_min        -19 
_diffrn_reflns_limit_k_max        20 
_diffrn_reflns_limit_l_min        -17 
_diffrn_reflns_limit_l_max        17 
_diffrn_reflns_theta_min          4.42 
_diffrn_reflns_theta_max          69.98 
_reflns_number_total              4698 
_reflns_number_gt                 3923 
_reflns_threshold_expression      >2sigma(I) 
 
_computing_data_collection
;
CrysAlisPro, Agilent Technologies,
Version 1.171.36.32 (release 02-08-2013 CrysAlis171 .NET)
(compiled Aug  2 2013,16:46:58)
;
_computing_cell_refinement
;
CrysAlisPro, Agilent Technologies,
Version 1.171.36.32 (release 02-08-2013 CrysAlis171 .NET)
(compiled Aug  2 2013,16:46:58)
;
_computing_data_reduction
;
CrysAlisPro, Agilent Technologies,
Version 1.171.36.32 (release 02-08-2013 CrysAlis171 .NET)
(compiled Aug  2 2013,16:46:58)
;
_computing_structure_solution     'SHELXS-97 (Sheldrick, 1990)' 
_computing_structure_refinement   'SHELXL-97 (Sheldrick, 1997)' 
_computing_molecular_graphics     'SHELXTL v6.12 (Bruker AXS, 2001)'
_computing_publication_material   'Diamond v3.2 (Crystal Impact GbR, 2012)'
 
_refine_special_details 
; 
 Because the crystal was measured under vacuum, 
 it is unsolvate and contains solvent accessible voids, 
 as discussed in the text.
 Refinement of F^2^ against ALL reflections.  The weighted R-factor wR and 
 goodness of fit S are based on F^2^, conventional R-factors R are based 
 on F, with F set to zero for negative F^2^. The threshold expression of 
 F^2^ > 2sigma(F^2^) is used only for calculating R-factors(gt) etc. and is 
 not relevant to the choice of reflections for refinement.  R-factors based 
 on F^2^ are statistically about twice as large as those based on F, and R- 
 factors based on ALL data will be even larger. 
; 
 
_refine_ls_structure_factor_coef  Fsqd  
_refine_ls_matrix_type            full 
_refine_ls_weighting_scheme       calc  
_refine_ls_weighting_details 
 'calc w=1/[\s^2^(Fo^2^)+(0.0805P)^2^+2.1267P] where P=(Fo^2^+2Fc^2^)/3' 
_atom_sites_solution_primary      direct 
_atom_sites_solution_secondary    difmap 
_atom_sites_solution_hydrogens    geom 
_refine_ls_hydrogen_treatment     constr 
_refine_ls_extinction_method      none 
_refine_ls_extinction_coef        ? 
_refine_ls_number_reflns          4698 
_refine_ls_number_parameters      280 
_refine_ls_number_restraints      0 
_refine_ls_R_factor_all           0.0552 
_refine_ls_R_factor_gt            0.0456 
_refine_ls_wR_factor_ref          0.1407 
_refine_ls_wR_factor_gt           0.1282 
_refine_ls_goodness_of_fit_ref    1.064 
_refine_ls_restrained_S_all       1.064 
_refine_ls_shift/su_max           0.001 
_refine_ls_shift/su_mean          0.000 
 
loop_ 
 _atom_site_label 
 _atom_site_type_symbol 
 _atom_site_fract_x 
 _atom_site_fract_y 
 _atom_site_fract_z 
 _atom_site_U_iso_or_equiv 
 _atom_site_adp_type 
 _atom_site_occupancy 
 _atom_site_symmetry_multiplicity 
 _atom_site_calc_flag 
 _atom_site_refinement_flags 
 _atom_site_disorder_assembly 
 _atom_site_disorder_group 
Cd1 Cd 0.86734(3) 0.578269(18) 0.52632(2) 0.04714(15) Uani 1 1 d . . . 
O1 O 0.7542(4) 0.5400(2) 0.3891(2) 0.0655(9) Uani 1 1 d . . . 
O3 O 0.6899(4) 0.6658(3) 0.5346(3) 0.0794(12) Uani 1 1 d . . . 
O4 O 0.8367(4) 0.6566(3) 0.6581(3) 0.0708(10) Uani 1 1 d . . . 
O2 O 0.9375(4) 0.4714(2) 0.3975(3) 0.0643(9) Uani 1 1 d . . . 
N1 N 1.0062(4) 0.1697(3) 0.0375(3) 0.0603(10) Uani 1 1 d . . . 
N2 N 0.2387(4) 0.9795(3) 0.9026(3) 0.0573(9) Uani 1 1 d . . . 
C1 C 0.8242(5) 0.4883(3) 0.3596(3) 0.0501(10) Uani 1 1 d . . . 
C2 C 0.7654(6) 0.4440(4) 0.2758(4) 0.0668(14) Uani 1 1 d . . . 
C3 C 0.8390(5) 0.3878(3) 0.2363(3) 0.0571(11) Uani 1 1 d . . . 
H3A H 0.9268 0.3780 0.2619 0.069 Uiso 1 1 calc R . . 
C4 C 0.7841(6) 0.3459(4) 0.1592(4) 0.0787(18) Uani 1 1 d . . . 
C5 C 0.6514(8) 0.3615(7) 0.1237(7) 0.153(5) Uani 1 1 d . . . 
H5A H 0.6121 0.3339 0.0726 0.184 Uiso 1 1 calc R . . 
C6 C 0.5777(9) 0.4165(7) 0.1625(8) 0.186(8) Uani 1 1 d . . . 
H6A H 0.4895 0.4257 0.1375 0.223 Uiso 1 1 calc R . . 
C7 C 0.6338(8) 0.4586(6) 0.2388(6) 0.129(4) Uani 1 1 d . . . 
H7A H 0.5838 0.4961 0.2648 0.155 Uiso 1 1 calc R . . 
C8 C 1.0331(8) 0.1891(5) 0.1244(5) 0.103(3) Uani 1 1 d . . . 
H8 H 1.1021 0.1626 0.1600 0.123 Uiso 1 1 calc R . . 
C9 C 0.9663(8) 0.2457(5) 0.1663(5) 0.113(3) Uani 1 1 d . . . 
H9 H 0.9920 0.2571 0.2278 0.135 Uiso 1 1 calc R . . 
C10 C 0.8619(6) 0.2853(4) 0.1177(4) 0.0688(14) Uani 1 1 d . . . 
C11 C 0.8297(9) 0.2593(5) 0.0296(5) 0.110(3) Uani 1 1 d . . . 
H11 H 0.7560 0.2806 -0.0067 0.132 Uiso 1 1 calc R . . 
C12 C 0.9017(10) 0.2036(5) -0.0059(5) 0.116(3) Uani 1 1 d . . . 
H12 H 0.8742 0.1884 -0.0661 0.140 Uiso 1 1 calc R . . 
C13 C 0.7295(5) 0.6809(3) 0.6172(3) 0.0580(12) Uani 1 1 d . . . 
C14 C 0.6420(5) 0.7322(4) 0.6668(4) 0.0641(13) Uani 1 1 d . . . 
C15 C 0.5360(10) 0.7709(8) 0.6233(5) 0.166(6) Uani 1 1 d . . . 
H15 H 0.5163 0.7666 0.5600 0.199 Uiso 1 1 calc R . . 
C16 C 0.4555(10) 0.8169(7) 0.6698(5) 0.169(6) Uani 1 1 d . . . 
H16 H 0.3824 0.8418 0.6368 0.202 Uiso 1 1 calc R . . 
C17 C 0.4784(5) 0.8273(3) 0.7605(4) 0.0634(13) Uani 1 1 d . . . 
C18 C 0.5858(7) 0.7883(5) 0.8051(4) 0.103(3) Uani 1 1 d . . . 
H18 H 0.6062 0.7941 0.8682 0.123 Uiso 1 1 calc R . . 
C19 C 0.6658(7) 0.7404(5) 0.7595(5) 0.097(3) Uani 1 1 d . . . 
H19 H 0.7365 0.7134 0.7927 0.116 Uiso 1 1 calc R . . 
C20 C 0.2036(7) 0.9613(5) 0.8156(4) 0.093(2) Uani 1 1 d . . . 
H20 H 0.1249 0.9824 0.7853 0.111 Uiso 1 1 calc R . . 
C21 C 0.2777(7) 0.9125(5) 0.7671(5) 0.094(3) Uani 1 1 d . . . 
H21 H 0.2487 0.9025 0.7056 0.113 Uiso 1 1 calc R . . 
C22 C 0.3943(5) 0.8786(3) 0.8092(4) 0.0588(12) Uani 1 1 d . . . 
C23 C 0.4274(6) 0.8978(4) 0.9013(4) 0.0774(17) Uani 1 1 d . . . 
H23 H 0.5041 0.8767 0.9345 0.093 Uiso 1 1 calc R . . 
C24 C 0.3500(6) 0.9465(4) 0.9428(4) 0.0773(16) Uani 1 1 d . . . 
H24 H 0.3767 0.9579 1.0043 0.093 Uiso 1 1 calc R . . 
 
loop_ 
 _atom_site_aniso_label 
 _atom_site_aniso_U_11 
 _atom_site_aniso_U_22 
 _atom_site_aniso_U_33 
 _atom_site_aniso_U_23 
 _atom_site_aniso_U_13 
 _atom_site_aniso_U_12 
Cd1 0.0529(2) 0.0467(2) 0.0438(2) -0.00144(11) 0.01358(13) -0.00019(12) 
O1 0.075(2) 0.068(2) 0.0540(19) -0.0165(17) 0.0113(16) 0.0100(19) 
O3 0.081(3) 0.103(3) 0.052(2) -0.029(2) -0.0010(17) 0.032(2) 
O4 0.062(2) 0.090(3) 0.059(2) -0.0221(19) 0.0014(16) 0.017(2) 
O2 0.060(2) 0.072(2) 0.058(2) -0.0061(17) -0.0044(15) 0.0070(18) 
N1 0.062(2) 0.060(2) 0.059(2) -0.012(2) 0.0077(19) 0.005(2) 
N2 0.054(2) 0.062(2) 0.055(2) -0.0052(19) 0.0065(17) 0.0073(19) 
C1 0.057(3) 0.052(2) 0.042(2) 0.0024(18) 0.0126(19) -0.001(2) 
C2 0.065(3) 0.077(3) 0.057(3) -0.022(3) 0.001(2) 0.011(3) 
C3 0.058(3) 0.061(3) 0.052(2) -0.012(2) 0.005(2) 0.008(2) 
C4 0.065(3) 0.095(4) 0.072(4) -0.035(3) -0.007(3) 0.020(3) 
C5 0.093(5) 0.198(11) 0.150(8) -0.121(8) -0.052(5) 0.061(6) 
C6 0.088(6) 0.247(14) 0.199(12) -0.158(11) -0.068(7) 0.081(7) 
C7 0.079(4) 0.161(8) 0.135(7) -0.094(7) -0.029(4) 0.055(5) 
C8 0.110(5) 0.119(6) 0.072(4) -0.033(4) -0.013(4) 0.053(5) 
C9 0.117(6) 0.132(7) 0.079(4) -0.052(5) -0.025(4) 0.061(5) 
C10 0.068(3) 0.074(3) 0.060(3) -0.025(3) -0.004(2) 0.011(3) 
C11 0.125(6) 0.128(7) 0.064(4) -0.038(4) -0.031(4) 0.047(5) 
C12 0.156(7) 0.128(7) 0.055(3) -0.036(4) -0.022(4) 0.066(6) 
C13 0.058(3) 0.063(3) 0.052(3) -0.013(2) 0.004(2) 0.008(2) 
C14 0.064(3) 0.074(3) 0.052(3) -0.015(2) 0.003(2) 0.013(3) 
C15 0.161(8) 0.264(14) 0.058(4) -0.060(6) -0.032(5) 0.141(9) 
C16 0.146(8) 0.271(14) 0.073(4) -0.073(7) -0.042(5) 0.150(9) 
C17 0.060(3) 0.074(3) 0.055(3) -0.016(2) 0.003(2) 0.014(3) 
C18 0.099(5) 0.148(7) 0.058(3) -0.029(4) -0.004(3) 0.058(5) 
C19 0.088(4) 0.135(6) 0.063(3) -0.026(4) -0.006(3) 0.058(5) 
C20 0.082(4) 0.128(6) 0.066(4) -0.025(4) -0.002(3) 0.048(4) 
C21 0.087(4) 0.128(6) 0.064(4) -0.034(4) -0.007(3) 0.049(4) 
C22 0.051(3) 0.069(3) 0.055(3) -0.013(2) 0.005(2) 0.006(2) 
C23 0.065(3) 0.105(5) 0.058(3) -0.011(3) -0.006(2) 0.027(3) 
C24 0.077(4) 0.099(4) 0.053(3) -0.017(3) 0.000(3) 0.012(3) 
 
_geom_special_details 
; 
 All esds (except the esd in the dihedral angle between two l.s. planes) 
 are estimated using the full covariance matrix.  The cell esds are taken 
 into account individually in the estimation of esds in distances, angles 
 and torsion angles; correlations between esds in cell parameters are only 
 used when they are defined by crystal symmetry.  An approximate (isotropic) 
 treatment of cell esds is used for estimating esds involving l.s. planes. 
; 
 
loop_ 
 _geom_bond_atom_site_label_1 
 _geom_bond_atom_site_label_2 
 _geom_bond_distance 
 _geom_bond_site_symmetry_2 
 _geom_bond_publ_flag 
Cd1 O1 2.279(4) . ? 
Cd1 O2 2.293(4) 3_766 ? 
Cd1 N1 2.298(4) 2_755 ? 
Cd1 N2 2.323(4) 2_646 ? 
Cd1 O3 2.349(4) . ? 
Cd1 O4 2.414(4) . ? 
Cd1 C13 2.705(5) . ? 
O1 C1 1.245(6) . ? 
O3 C13 1.256(6) . ? 
O4 C13 1.237(6) . ? 
O2 C1 1.238(6) . ? 
O2 Cd1 2.293(4) 3_766 ? 
N1 C12 1.294(9) . ? 
N1 C8 1.317(8) . ? 
N1 Cd1 2.298(4) 2_745 ? 
N2 C20 1.321(8) . ? 
N2 C24 1.323(8) . ? 
N2 Cd1 2.323(4) 2_656 ? 
C1 C2 1.501(7) . ? 
C2 C3 1.389(7) . ? 
C2 C7 1.390(9) . ? 
C3 C4 1.393(7) . ? 
C4 C5 1.396(9) . ? 
C4 C10 1.481(8) . ? 
C5 C6 1.372(11) . ? 
C6 C7 1.388(11) . ? 
C8 C9 1.372(9) . ? 
C9 C10 1.370(9) . ? 
C10 C11 1.370(8) . ? 
C11 C12 1.344(10) . ? 
C13 C14 1.504(7) . ? 
C14 C15 1.345(9) . ? 
C14 C19 1.363(8) . ? 
C15 C16 1.379(10) . ? 
C16 C17 1.338(8) . ? 
C17 C18 1.362(8) . ? 
C17 C22 1.474(7) . ? 
C18 C19 1.387(8) . ? 
C20 C21 1.382(8) . ? 
C21 C22 1.381(8) . ? 
C22 C23 1.393(8) . ? 
C23 C24 1.345(9) . ? 
 
loop_ 
 _geom_angle_atom_site_label_1 
 _geom_angle_atom_site_label_2 
 _geom_angle_atom_site_label_3 
 _geom_angle 
 _geom_angle_site_symmetry_1 
 _geom_angle_site_symmetry_3 
 _geom_angle_publ_flag 
O1 Cd1 O2 128.45(13) . 3_766 ? 
O1 Cd1 N1 93.99(15) . 2_755 ? 
O2 Cd1 N1 87.78(15) 3_766 2_755 ? 
O1 Cd1 N2 89.28(15) . 2_646 ? 
O2 Cd1 N2 86.02(14) 3_766 2_646 ? 
N1 Cd1 N2 173.75(15) 2_755 2_646 ? 
O1 Cd1 O3 86.26(13) . . ? 
O2 Cd1 O3 145.13(13) 3_766 . ? 
N1 Cd1 O3 93.58(17) 2_755 . ? 
N2 Cd1 O3 91.95(17) 2_646 . ? 
O1 Cd1 O4 140.31(13) . . ? 
O2 Cd1 O4 90.40(13) 3_766 . ? 
N1 Cd1 O4 95.45(16) 2_755 . ? 
N2 Cd1 O4 85.36(16) 2_646 . ? 
O3 Cd1 O4 54.76(12) . . ? 
O1 Cd1 C13 113.32(14) . . ? 
O2 Cd1 C13 117.59(14) 3_766 . ? 
N1 Cd1 C13 96.76(18) 2_755 . ? 
N2 Cd1 C13 86.80(17) 2_646 . ? 
O3 Cd1 C13 27.65(14) . . ? 
O4 Cd1 C13 27.21(14) . . ? 
C1 O1 Cd1 105.8(3) . . ? 
C13 O3 Cd1 92.2(3) . . ? 
C13 O4 Cd1 89.6(3) . . ? 
C1 O2 Cd1 171.0(4) . 3_766 ? 
C12 N1 C8 114.4(5) . . ? 
C12 N1 Cd1 124.3(4) . 2_745 ? 
C8 N1 Cd1 121.2(4) . 2_745 ? 
C20 N2 C24 115.7(5) . . ? 
C20 N2 Cd1 122.1(4) . 2_656 ? 
C24 N2 Cd1 121.5(4) . 2_656 ? 
O2 C1 O1 122.8(4) . . ? 
O2 C1 C2 119.4(4) . . ? 
O1 C1 C2 117.7(4) . . ? 
C3 C2 C7 119.9(5) . . ? 
C3 C2 C1 121.2(5) . . ? 
C7 C2 C1 118.8(5) . . ? 
C2 C3 C4 121.3(5) . . ? 
C3 C4 C5 117.6(5) . . ? 
C3 C4 C10 121.4(5) . . ? 
C5 C4 C10 121.0(5) . . ? 
C6 C5 C4 121.5(7) . . ? 
C5 C6 C7 120.5(7) . . ? 
C6 C7 C2 119.2(6) . . ? 
N1 C8 C9 124.6(6) . . ? 
C10 C9 C8 120.2(6) . . ? 
C9 C10 C11 113.7(6) . . ? 
C9 C10 C4 122.9(5) . . ? 
C11 C10 C4 123.2(6) . . ? 
C12 C11 C10 121.8(7) . . ? 
N1 C12 C11 124.9(6) . . ? 
O4 C13 O3 123.0(5) . . ? 
O4 C13 C14 119.5(4) . . ? 
O3 C13 C14 117.5(5) . . ? 
O4 C13 Cd1 63.2(3) . . ? 
O3 C13 Cd1 60.2(3) . . ? 
C14 C13 Cd1 174.4(4) . . ? 
C15 C14 C19 116.6(5) . . ? 
C15 C14 C13 122.5(5) . . ? 
C19 C14 C13 120.9(5) . . ? 
C14 C15 C16 121.8(6) . . ? 
C17 C16 C15 122.7(6) . . ? 
C16 C17 C18 115.8(5) . . ? 
C16 C17 C22 122.2(5) . . ? 
C18 C17 C22 122.0(5) . . ? 
C17 C18 C19 122.2(6) . . ? 
C14 C19 C18 120.8(6) . . ? 
N2 C20 C21 123.5(6) . . ? 
C22 C21 C20 120.6(6) . . ? 
C21 C22 C23 114.6(5) . . ? 
C21 C22 C17 122.9(5) . . ? 
C23 C22 C17 122.5(5) . . ? 
C24 C23 C22 120.8(5) . . ? 
N2 C24 C23 124.8(5) . . ? 
 
_diffrn_measured_fraction_theta_max    0.984 
_diffrn_reflns_theta_full              69.98 
_diffrn_measured_fraction_theta_full   0.984 
_refine_diff_density_max    1.218 
_refine_diff_density_min   -0.786 
_refine_diff_density_rms    0.093 

_shelx_res_file
;
TITL CF solution in P21/c
CELL 1.54184 10.107849 17.051461 14.751388 90 97.9248 90
ZERR 4 0.000192 0.000371 0.000263 0 0.0017 0
LATT 1
SYMM -X,0.5+Y,0.5-Z

SFAC Cd C H N O
UNIT 4 96 64 8 16

L.S. 10
PLAN  25
SIZE 0.1 0.1 0.18
OMIT -3 140
TEMP 27
BOND
fmap 2
acta

WGHT    0.080500    2.126700
FVAR       2.68475
CD1   1    0.867339    0.578269    0.526322    11.00000    0.05291    0.04667 =
         0.04379   -0.00144    0.01358   -0.00019
O1    5    0.754239    0.540024    0.389081    11.00000    0.07487    0.06835 =
         0.05398   -0.01650    0.01135    0.00996
O3    5    0.689920    0.665765    0.534580    11.00000    0.08068    0.10283 =
         0.05184   -0.02937   -0.00099    0.03215
O4    5    0.836681    0.656605    0.658111    11.00000    0.06159    0.09030 =
         0.05869   -0.02206    0.00139    0.01672
O2    5    0.937523    0.471373    0.397539    11.00000    0.05989    0.07157 =
         0.05800   -0.00613   -0.00440    0.00700
N1    4    1.006160    0.169659    0.037454    11.00000    0.06172    0.05986 =
         0.05921   -0.01210    0.00771    0.00491
N2    4    0.238710    0.979499    0.902594    11.00000    0.05415    0.06221 =
         0.05530   -0.00518    0.00646    0.00729
C1    2    0.824209    0.488322    0.359627    11.00000    0.05731    0.05233 =
         0.04240    0.00236    0.01256   -0.00126
C2    2    0.765427    0.443971    0.275774    11.00000    0.06501    0.07660 =
         0.05695   -0.02166    0.00139    0.01117
C3    2    0.839024    0.387815    0.236332    11.00000    0.05765    0.06062 =
         0.05226   -0.01166    0.00462    0.00840
AFIX  43
H3A   3    0.926775    0.378001    0.261924    11.00000   -1.20000
AFIX   0
C4    2    0.784053    0.345901    0.159218    11.00000    0.06462    0.09473 =
         0.07215   -0.03495   -0.00729    0.02038
C5    2    0.651408    0.361458    0.123706    11.00000    0.09254    0.19753 =
         0.15038   -0.12110   -0.05225    0.06147
AFIX  43
H5A   3    0.612137    0.333871    0.072589    11.00000   -1.20000
AFIX   0
C6    2    0.577675    0.416508    0.162494    11.00000    0.08754    0.24664 =
         0.19893   -0.15814   -0.06818    0.08069
AFIX  43
H6A   3    0.489472    0.425720    0.137488    11.00000   -1.20000
AFIX   0
C7    2    0.633753    0.458558    0.238783    11.00000    0.07895    0.16123 =
         0.13505   -0.09397   -0.02877    0.05505
AFIX  43
H7A   3    0.583800    0.496051    0.264837    11.00000   -1.20000
AFIX   0
C8    2    1.033061    0.189097    0.124440    11.00000    0.10960    0.11878 =
         0.07183   -0.03264   -0.01342    0.05348
AFIX  43
H8    3    1.102122    0.162627    0.159976    11.00000   -1.20000
AFIX   0
C9    2    0.966297    0.245681    0.166293    11.00000    0.11694    0.13183 =
         0.07878   -0.05243   -0.02459    0.06113
AFIX  43
H9    3    0.991998    0.257141    0.227839    11.00000   -1.20000
AFIX   0
C10   2    0.861918    0.285335    0.117701    11.00000    0.06808    0.07446 =
         0.06018   -0.02461   -0.00400    0.01085
C11   2    0.829678    0.259250    0.029580    11.00000    0.12533    0.12803 =
         0.06401   -0.03818   -0.03090    0.04677
AFIX  43
H11   3    0.755955    0.280619   -0.006730    11.00000   -1.20000
AFIX   0
C12   2    0.901650    0.203629   -0.005852    11.00000    0.15605    0.12822 =
         0.05480   -0.03644   -0.02204    0.06629
AFIX  43
H12   3    0.874238    0.188416   -0.066056    11.00000   -1.20000
AFIX   0
C13   2    0.729505    0.680932    0.617193    11.00000    0.05766    0.06299 =
         0.05249   -0.01350    0.00426    0.00780
C14   2    0.642014    0.732216    0.666813    11.00000    0.06446    0.07413 =
         0.05229   -0.01492    0.00284    0.01310
C15   2    0.535968    0.770939    0.623261    11.00000    0.16139    0.26450 =
         0.05849   -0.05960   -0.03210    0.14149
AFIX  43
H15   3    0.516312    0.766582    0.559993    11.00000   -1.20000
AFIX   0
C16   2    0.455543    0.816938    0.669821    11.00000    0.14581    0.27114 =
         0.07283   -0.07277   -0.04193    0.14973
AFIX  43
H16   3    0.382365    0.841803    0.636791    11.00000   -1.20000
AFIX   0
C17   2    0.478428    0.827279    0.760548    11.00000    0.05978    0.07386 =
         0.05515   -0.01578    0.00303    0.01413
C18   2    0.585847    0.788313    0.805098    11.00000    0.09857    0.14821 =
         0.05776   -0.02887   -0.00384    0.05760
AFIX  43
H18   3    0.606248    0.794053    0.868172    11.00000   -1.20000
AFIX   0
C19   2    0.665786    0.740372    0.759531    11.00000    0.08777    0.13501 =
         0.06320   -0.02556   -0.00629    0.05797
AFIX  43
H19   3    0.736534    0.713437    0.792671    11.00000   -1.20000
AFIX   0
C20   2    0.203642    0.961260    0.815598    11.00000    0.08196    0.12764 =
         0.06554   -0.02544   -0.00154    0.04757
AFIX  43
H20   3    0.124868    0.982356    0.785311    11.00000   -1.20000
AFIX   0
C21   2    0.277685    0.912524    0.767150    11.00000    0.08659    0.12809 =
         0.06404   -0.03442   -0.00657    0.04917
AFIX  43
H21   3    0.248746    0.902473    0.705645    11.00000   -1.20000
AFIX   0
C22   2    0.394260    0.878608    0.809230    11.00000    0.05126    0.06924 =
         0.05545   -0.01260    0.00532    0.00633
C23   2    0.427448    0.897840    0.901319    11.00000    0.06529    0.10461 =
         0.05803   -0.01134   -0.00626    0.02664
AFIX  43
H23   3    0.504094    0.876742    0.934523    11.00000   -1.20000
AFIX   0
C24   2    0.350036    0.946542    0.942827    11.00000    0.07732    0.09933 =
         0.05272   -0.01701   -0.00009    0.01159
AFIX  43
H24   3    0.376717    0.957878    1.004297    11.00000   -1.20000

AFIX   0
HKLF 4

REM  CF solution in P21/c
REM R1 =  0.0456 for    3923 Fo > 4sig(Fo)  and  0.0552 for all    4698 data
REM    280 parameters refined using      0 restraints

END

WGHT      0.0777      2.1046

REM Highest difference peak  1.218,  deepest hole -0.786,  1-sigma level  0.093
Q1    1   0.8361  0.5364  0.5641  11.00000  0.05    1.22
Q2    1   0.9020  0.5391  0.4922  11.00000  0.05    1.18
Q3    1   0.8365  0.6171  0.5646  11.00000  0.05    1.06
Q4    1   0.8869  0.6223  0.4805  11.00000  0.05    1.00
Q5    1   1.0709  0.2344  0.0744  11.00000  0.05    0.45
Q6    1   0.8012  0.5766  0.6015  11.00000  0.05    0.45
Q7    1   1.0051  0.2928  0.1134  11.00000  0.05    0.44
Q8    1   0.6778  0.7881  0.7174  11.00000  0.05    0.41
Q9    1   0.7161  0.5795  0.5280  11.00000  0.05    0.39
Q10   1   0.8184  0.5725  0.4338  11.00000  0.05    0.37
Q11   1   0.9395  0.4700  0.4760  11.00000  0.05    0.36
Q12   1   0.8999  0.4222  0.4331  11.00000  0.05    0.36
Q13   1   0.7549  0.6246  0.4026  11.00000  0.05    0.36
Q14   1   1.0082  0.4739  0.3521  11.00000  0.05    0.35
Q15   1   0.4819  0.8360  0.6590  11.00000  0.05    0.35
Q16   1   1.1826  0.1802  0.0533  11.00000  0.05    0.35
Q17   1   0.8289  0.4756  0.4460  11.00000  0.05    0.34
Q18   1   0.9210  0.6767  0.6165  11.00000  0.05    0.33
Q19   1   0.5587  0.7888  0.6180  11.00000  0.05    0.33
Q20   1   1.0076  0.0722  0.1593  11.00000  0.05    0.32
Q21   1   0.9390  0.5802  0.4505  11.00000  0.05    0.32
Q22   1   1.0048  0.5788  0.5196  11.00000  0.05    0.32
Q23   1   0.4850  0.7268  0.6475  11.00000  0.05    0.32
Q24   1   0.7582  0.5744  0.6568  11.00000  0.05    0.31
Q25   1   0.9141  0.5731  0.6141  11.00000  0.05    0.31
;
_shelx_res_checksum   30626

_shelx_hkl_file
;
   0   0   1 6.60199 11.7285   1
   0   0   2 50673.8 682.191   1
   0   0   3-8.64965 48.6136   1
   0   0   4 27127.1 739.899   1
   0   0   5-67.3836 78.7020   1
   0   0   6 39288.2 1138.04   1
   0   0   7-40.9757 101.795   1
   0   0   8 41200.1 1374.15   1
   0   0   9-303.711 166.651   1
   0   0  10 1167.22 286.880   1
   0   0  11 48.8725 75.7631   9
   0   0  12 5311.78 341.383   9
   0   0  13 28.7879 88.9289   9
   0   0  14 23330.0 705.386   9
   0   0  15-37.5262 78.3292   9
   0   0  15 82.8160 91.2444   5
   0   0  16 6716.45 344.021   5
   0   0  17-61.3376 57.6173   5
   0   0  18 1980.46 120.601   5
   0   1   2 8876.37 297.104   1
   0  -1   2 9431.70 321.708   1
   0  -1   3 61031.1 985.603   1
   0   1   3 58581.2 899.209   1
   0  -1   4 23135.9 687.170   1
   0   1   4 23196.6 666.813   1
   0  -1   5 24321.0 804.466   1
   0   1   5 22866.5 757.161   1
   0   1   6 5376.04 408.541   1
   0  -1   6 5713.19 434.833   1
   0   1   7 3305.01 363.456   1
   0  -1   7 2897.00 367.225   1
   0  -1   8 43185.6 1428.65   1
   0   1   8 41240.2 1359.50   1
   0   1   9 5717.21 553.361   1
   0  -1   9 5648.89 570.169   1
   0  -1  10 5042.37 553.009   1
   0   1  11 1097.33 156.825   9
   0  -1  11 1113.38 156.735   9
   0   1  12 5560.32 351.061   9
   0  -1  12 5605.04 348.130   9
   0  -1  13 9713.48 467.177   9
   0   1  13 10009.5 469.375   9
   0   1  14 2536.49 252.131   9
   0  -1  14 2564.66 241.486   9
   0   1  15 7710.00 400.260   5
   0  -1  15 8408.05 421.036   5
   0   1  15 8406.89 407.956   9
   0   1  16 726.875 125.803   5
   0  -1  16 917.511 141.314   5
   0   1  16 890.018 139.535   9
   0  -1  17 3433.25 212.173   5
   0   1  17 3318.88 199.511   5
   0  -1  18-68.2924 46.5858   5
   0  -2   0 10762.9 274.148   3
   0   2   1 10639.6 191.623   4
   0  -2   3 33857.3 794.528   1
   0  -2   4 13807.8 562.798   1
   0  -2   5 28561.9 912.184   1
   0  -2   6 12456.1 653.773   1
   0  -2   7 60228.2 1576.88   1
   0  -2   8 629.205 195.564   1
   0  -2   9 82167.1 2159.93   1
   0  -2  10 1687.53 345.891   1
   0  -2  11 18690.4 597.837   9
   0  -2  11 16876.7 1065.90   1
   0   2  11 18728.7 585.452   9
   0   2  12 1292.25 176.798   9
   0  -2  12 1283.01 319.653   1
   0  -2  12 1459.87 195.157   9
   0   2  13 11303.0 514.183   9
   0  -2  13 11567.6 503.060   9
   0   2  14 944.011 162.401   9
   0  -2  14 1026.00 163.285   9
   0   2  15 6077.18 349.701   9
   0  -2  15 5578.27 351.902   5
   0   2  15 5045.93 320.074   5
   0   2  16 2360.06 200.109   5
   0  -2  16 2575.02 217.806   5
   0   2  16 2748.30 218.964   9
   0  -2  17 90.2269 55.9980   5
   0   2  17 125.597 57.4157   5
   0  -2  18 816.941 83.2305   5
   0  -3   0 9.33748 36.0716   3
   0  -3   1 2359.21 178.279   3
   0   3   2 868.634 66.5389   4
   0  -3   3 18829.6 629.582   1
   0  -3   4 66182.6 1367.69   1
   0  -3   5 26240.4 902.901   1
   0  -3   6 101394. 1948.06   1
   0  -3   7-37.2462 93.7479   1
   0  -3   8 83192.4 2064.12   1
   0  -3   9 2424.90 398.116   1
   0  -3  10 52823.9 1900.27   1
   0  -3  11 592.026 132.045   9
   0   3  11 539.784 126.650   9
   0  -3  11 409.434 197.057   1
   0   3  12 21400.2 671.563   9
   0  -3  12 21349.2 674.646   9
   0   3  13-49.6675 96.9750   9
   0   3  14 8815.71 449.128   9
   0   3  14 8316.66 419.102   5
   0  -3  15 149.366 103.375   5
   0   3  15 172.771 81.5437   5
   0   3  15 116.948 87.2140   9
   0   3  16 2162.95 180.574   5
   0  -3  16 2468.91 211.816   5
   0   3  16 2758.84 218.647   9
   0  -3  17-66.1887 61.4653   5
   0   3  17 56.9582 42.2703   5
   0  -3  18 45.7192 33.6560   5
   0  -4   0 475.078 96.8938   3
   0  -4   1 4486.92 274.920   3
   0   4   2 12059.2 271.147   4
   0  -4   4 48554.6 1182.43   1
   0  -4   5 95480.5 1817.36   1
   0  -4   6 8789.06 600.613   1
   0  -4   7 50932.9 1543.95   1
   0  -4   8 603.977 212.589   1
   0  -4   9 51418.9 1751.81   1
   0  -4  10 2990.51 455.950   1
   0   4  11 23116.9 660.575   9
   0  -4  11 23688.1 690.927   9
   0   4  12 406.242 120.625   9
   0   4  13 9629.87 474.589   9
   0   4  14 564.411 129.635   5
   0  -4  14 685.273 151.197   5
   0   4  14 550.655 127.649   9
   0   4  15 3889.62 284.612   9
   0   4  15 3464.25 240.474   5
   0  -4  15 3801.23 279.262   5
   0   4  16 1137.68 143.424   9
   0   4  16 975.126 113.324   5
   0  -4  16 1245.38 148.968   5
   0  -4  17 541.264 88.7905   5
   0   4  17 601.468 86.7507   9
   0  -5   0 29.0530 62.3976   3
   0  -5  -1 17916.1 587.784   3
   0  -5   1 18338.3 622.182   3
   0   5   2 197.530 50.5808   4
   0   5   3 76615.9 682.036   4
   0  -5   4 9564.81 578.785   1
   0  -5   5 41425.4 1289.81   1
   0  -5   6 24429.3 1047.88   1
   0  -5   7 1234.23 270.168   1
   0  -5   8 15723.7 934.822   1
   0  -5   9 16.4033 94.1968   1
   0   5  10 18661.3 563.449   9
   0  -5  10 18458.0 1141.39   1
   0   5  11 862.045 149.989   9
   0  -5  11 593.300 234.736   1
   0   5  12 6356.44 377.280   9
   0   5  13 2908.20 254.532   9
   0   5  13 2625.86 229.825   5
   0   5  14 3238.89 273.440   9
   0  -5  14 3040.26 261.386   5
   0   5  14 2610.72 215.248   5
   0  -5  15 3224.44 248.593   5
   0   5  15 3583.42 262.446   9
   0   5  16 1305.46 150.634   9
   0  -5  16 1296.28 144.285   5
   0  -5  17 1877.07 139.870   5
   0   5  17 1987.91 143.123   9
   0  -6   0 68190.3 1299.20   3
   0  -6   1 316.235 109.521   3
   0  -6  -1 248.733 104.629   3
   0   6  -2 53337.5 634.435   2
   0  -6  -2 51936.1 588.949   2
   0   6   3 71.5161 24.5123   4
   0  -6   5 4354.29 435.789   1
   0  -6   6 15035.5 853.386   1
   0  -6   7 414.594 186.616   1
   0  -6   8 788.990 225.468   1
   0  -6   9 3059.85 454.374   1
   0  -6  10 579.421 236.469   1
   0   6  10-10.0072 75.5394   9
   0  -6  11 1572.25 361.130   1
   0   6  11 2021.99 208.705   9
   0   6  12 1584.00 197.453   9
   0  -6  13 679.471 139.790   5
   0   6  13 697.067 137.656   9
   0   6  14 5248.89 329.579   9
   0  -6  14 4926.85 315.348   5
   0  -6  15 914.515 136.613   5
   0   6  15 1087.93 155.210   9
   0  -6  16 3077.60 201.550   5
   0   6  16 3573.38 222.196   9
   0   6  17-25.1610 47.4108   9
   0  -6  17-42.0681 44.1027   5
   0  -7   0-40.1689 91.8401   3
   0  -7  -1 79701.1 1544.58   3
   0  -7   1 83747.3 1580.92   3
   0   7   2 175.486 53.0939   4
   0  -7  -2-121.582 87.1981   3
   0  -7   5 59583.4 1663.90   1
   0  -7   6 2266.87 369.027   1
   0  -7   7 5208.97 573.742   1
   0  -7   8 3871.71 507.822   1
   0  -7   9 311.261 180.727   1
   0   7   9 440.564 105.600   9
   0  -7  10 1863.54 385.753   1
   0   7  10 1491.49 181.579   9
   0   7  11 770.502 143.261   9
   0   7  12 1278.31 178.619   9
   0  -7  12 1059.36 157.615   5
   0  -7  13 2156.81 211.078   5
   0   7  13 2365.31 236.804   9
   0  -7  14 40.2624 69.4932   5
   0   7  14-49.0722 85.4589   9
   0   7  15 4224.58 266.958   9
   0  -7  15 3567.25 231.757   5
   0  -7  16 219.916 62.9358   5
   0   7  16 204.092 71.3614   9
   0   7  17 2041.21 126.679   9
   0  -8   0 70650.6 1597.39   3
   0  -8  -1-17.9223 109.438   3
   0  -8   1-67.1378 98.7568   3
   0  -8  -2 75408.9 1665.69   3
   0  -8  -3 10812.6 663.055   3
   0  -8   5 34429.2 1345.90   1
   0  -8   6 6270.74 612.527   1
   0  -8   7 22047.4 1187.47   1
   0  -8   8 3693.60 523.635   1
   0   8   9 17382.2 555.730   9
   0  -8   9 16964.6 1106.15   1
   0   8  10 163.476 86.1030   9
   0  -8  10 97.8204 100.565   1
   0  -8  11 11276.6 463.219   5
   0   8  11 11324.7 503.924   9
   0  -8  12 3089.19 247.744   5
   0   8  12 3084.19 276.349   9
   0   8  13 7489.57 400.771   9
   0  -8  13 6392.40 338.693   5
   0  -8  14 2291.44 195.864   5
   0   8  14 2678.32 238.493   9
   0  -8  15 1050.55 120.962   5
   0   8  15 1288.03 155.444   9
   0   8  16 1534.39 135.322   9
   0  -8  16 1230.25 104.758   5
   0  -9   0-49.9212 134.736   3
   0  -9   1 28929.5 1101.77   3
   0  -9  -1 28611.5 1107.06   3
   0  -9  -2 10225.8 670.322   3
   0  -9  -3 13736.3 800.781   3
   0  -9  -4 26992.8 1158.40   3
   0  -9   5 1310.80 285.775   1
   0  -9  -5 1567.89 319.029   3
   0  -9   6 43584.4 1673.79   1
   0  -9   7-2.83617 121.660   1
   0   9   8 30389.7 725.678   9
   0  -9   8 30368.1 1470.48   1
   0  -9   9 1093.51 305.170   1
   0   9   9 1183.59 161.048   9
   0   9  10 21657.0 666.104   9
   0   9  11 5449.02 357.407   9
   0   9  12 17729.7 623.807   9
   0  -9  12 16644.3 522.221   5
   0   9  13 1190.91 175.651   9
   0  -9  13 948.012 132.341   5
   0  -9  14 3626.05 216.629   5
   0   9  14 4524.31 280.668   9
   0  -9  15 917.877 98.5155   5
   0   9  15 1289.17 143.073   9
   0   9  16 928.195 100.218   9
   0 -10   0 145.647 129.422   3
   0 -10   1 306.184 147.986   3
   0 -10  -1 434.279 160.347   3
   0 -10  -2 3535.14 433.961   3
   0 -10  -3 21087.6 1055.62   3
   0 -10  -4 1389.15 299.002   3
   0 -10   5 15172.0 988.812   1
   0 -10  -5 16016.6 984.277   3
   0 -10  -6 32.2931 147.120   3
   0 -10   6-104.739 134.221   1
   0  10   7 42041.6 851.258   9
   0 -10  -7 41788.1 1750.33   3
   0 -10   7 40806.5 1727.07   1
   0  10   8 1042.04 154.157   9
   0 -10   8 1140.00 332.659   1
   0  10   9 9304.23 434.201   9
   0  10  10 4399.82 310.054   9
   0  10  11 22916.9 692.237   9
   0  10  12 276.240 116.655   9
   0  10  13 7962.09 392.555   9
   0  10  14-46.6259 69.6163   9
   0  10  15 2025.83 164.940   9
   0  10  16 29.9164 34.3188   9
   0 -11   0-59.6200 121.182   3
   0 -11  -1 28839.4 1283.22   3
   0 -11  -2 8678.48 718.316   3
   0 -11  -3 24774.3 1241.39   3
   0 -11  -4 5516.70 592.847   3
   0 -11  -5 3465.24 495.687   3
   0  11   5 4145.93 272.776   9
   0 -11   5 4064.66 541.465   1
   0  11   6 16671.8 546.935   9
   0 -11  -6 16414.5 1102.51   3
   0 -11   6 16829.2 1130.79   1
   0  11   7 7061.08 368.615   9
   0 -11  -7 6128.09 703.743   3
   0 -11   7 6583.26 724.704   1
   0  11   8 6085.50 352.088   9
   0  11   9 3233.59 267.262   9
   0  11  10 11629.5 494.757   9
   0  11  11 4462.08 311.023   9
   0  11  12 8382.33 402.563   9
   0  11  13 1046.33 155.508   9
   0  11  14 2181.75 184.057   9
   0  11  15 766.451 94.8302   9
   0 -12   0 37573.8 1532.44   3
   0 -12  -1 2158.73 372.837   3
   0 -12  -2 36348.1 1529.49   3
   0  12   3 1061.99 145.722   9
   0 -12  -3 1166.01 312.579   3
   0  12  -4 22399.8 655.798   9
   0  12   4 24041.3 656.697   9
   0  12  -5 1596.93 187.115   9
   0  12   5 1949.64 200.549   9
   0 -12  -5 1725.74 376.850   3
   0 -12   5 1898.48 377.942   1
   0 -12  -6 15620.8 1095.87   3
   0  12   6 16623.1 572.415   9
   0 -12   6 15229.1 1107.33   1
   0  12   7 4214.10 299.745   9
   0  12   8 853.937 155.022   9
   0  12   9 3190.16 274.415   9
   0  12  10 5246.49 342.547   9
   0  12  11 1564.56 193.426   9
   0  12  12 1102.68 154.277   9
   0  12 -13 847.138 113.078   9
   0  12  13 838.138 124.966   9
   0  12  14 1657.96 147.201   9
   0  12 -14 1270.94 104.970   9
   0  12  15 734.311 79.8743   9
   0 -13  -1 21552.2 1222.68   3
   0  13  -1 20909.5 632.745   9
   0  13   1 21057.6 621.477   9
   0  13  -2 342.432 96.7037   9
   0  13   2 490.726 109.462   9
   0 -13  -2 607.846 224.707   3
   0  13  -3 24581.4 704.137   9
   0 -13  -3 25592.5 1364.36   3
   0  13   3 26029.6 706.904   9
   0  13  -4 130.733 78.7082   9
   0  13   4 109.771 74.9648   9
   0 -13   4 124.124 157.837   1
   0 -13  -4-3.33637 117.321   3
   0  13   5 17372.8 601.242   9
   0  13  -5 17451.1 612.298   9
   0 -13  -5 17273.5 1175.03   3
   0  13  -6 977.144 158.881   9
   0  13   6 1144.76 170.567   9
   0  13   7 2851.10 256.113   9
   0  13  -7 2939.94 257.460   9
   0  13   8 1425.60 188.932   9
   0  13  -8 1105.69 163.081   9
   0  13   9 561.732 133.320   9
   0  13  -9 364.861 102.217   9
   0  13  10 185.903 82.7556   9
   0  13 -10 104.343 76.4801   9
   0  13 -11 1200.87 146.343   9
   0  13  11 1445.71 177.172   9
   0  13 -12-77.6979 78.1240   9
   0  13  12 195.764 78.6978   9
   0  13  13 1036.48 127.669   9
   0  13 -13 793.167 96.1620   9
   0  13  14 296.586 64.9891   9
   0  14   0 5662.43 343.808   9
   0  14  -1 862.681 149.274   9
   0  14   1 779.866 144.228   9
   0  14   2 14113.6 540.580   9
   0  14  -2 14049.3 545.520   9
   0 -14  -2 13520.8 1007.41   3
   0  14   3 3845.28 291.232   9
   0  14  -3 3687.02 291.619   9
   0  14   4 7895.18 414.701   9
   0  14  -4 7993.35 417.781   9
   0  14  -5 289.416 106.518   9
   0  14   5 185.755 92.1684   9
   0  14   6 8202.74 424.280   9
   0  14  -6 8152.17 419.778   9
   0  14  -7 10295.9 464.335   9
   0  14   7 11054.5 486.874   9
   0  14  -8 30.5975 74.5797   9
   0  14   8 120.055 82.0453   9
   0  14  -9 4893.21 299.923   9
   0  14   9 5372.27 340.700   9
   0  14  10 144.962 85.5695   9
   0  14 -10 68.9301 66.5265   9
   0  14  11 2030.39 192.422   9
   0  14 -11 1855.19 160.939   9
   0  14  12 868.632 120.480   9
   0  14 -12 630.071 84.4104   9
   0  14  13 513.762 83.1433   9
   0  15   0-30.1497 72.6695   9
   0  15   1 1084.52 166.038   9
   0  15  -1 938.266 157.998   9
   0  15  -2 2646.06 244.986   9
   0  15   2 2920.84 257.521   9
   0  15   3 3362.26 274.887   9
   0  15  -3 2831.52 254.881   9
   0  15  -4 3986.83 299.013   9
   0  15   4 4418.97 314.177   9
   0  15  -5 4031.63 298.054   9
   0  15   5 4478.19 317.897   9
   0  15   6 10632.6 484.898   9
   0  15  -6 10251.2 462.434   9
   0  15  -7 325.689 103.491   9
   0  15   7 376.218 113.429   9
   0  15   8 10691.5 465.999   9
   0  15  -8 9867.02 420.091   9
   0  15  -9-52.6333 68.8572   9
   0  15   9-50.0772 92.5258   9
   0  15 -10 5647.07 271.369   9
   0  15  10 5957.91 318.063   9
   0  15  11 217.509 74.0021   9
   0  15 -11 129.314 52.8991   9
   0  15  12 2863.90 178.894   9
   0  16   0 242.608 103.564   9
   0  16   1 375.277 110.060   9
   0  16  -1 379.110 108.180   9
   0  16  -2 64.2351 69.1555   9
   0  16   2 117.191 82.4847   9
   0  16  -3 5092.73 328.956   9
   0  16   3 5911.27 357.427   9
   0  16  -4 119.975 74.1657   9
   0  16   4 278.616 112.293   9
   0  16   5 5331.48 336.034   9
   0  16  -5 4943.07 317.531   9
   0  16  -6-174.339 104.229   9
   0  16   6-15.1565 69.2201   9
   0  16  -7 8784.60 383.904   9
   0  16   7 9058.29 414.279   9
   0  16  -8-58.0424 57.2042   9
   0  16   8-58.1671 89.5121   9
   0  16  -9 6444.16 287.562   9
   0  16   9 7285.58 336.252   9
   0  16  10-29.2106 60.1012   9
   0  16 -10-63.4368 53.8053   9
   0  16  11 5125.03 233.708   9
   0  17   0-26.5406 67.4568   9
   0  17  -1 1518.21 185.903   9
   0  17   1 1665.74 194.865   9
   0  17   2 1674.66 194.646   9
   0  17  -2 1518.31 180.927   9
   0  17   3 2929.63 249.629   9
   0  17  -3 2868.44 239.518   9
   0  17  -4 2488.15 212.302   9
   0  17   4 3056.00 250.433   9
   0  17  -5 384.525 95.9100   9
   0  17   5 356.868 102.075   9
   0  17   6 3322.44 245.808   9
   0  17  -6 3574.67 232.426   9
   0  17  -7 99.1190 54.8279   9
   0  17   7 83.5036 72.2057   9
   0  17   8 3774.91 236.144   9
   0  17  -8 3628.63 202.662   9
   0  17  -9 121.600 48.6718   9
   0  17   9 53.2960 51.4394   9
   0  17  10 3842.73 195.300   9
   0  18   0 3004.39 237.127   9
   0  18  -1-12.8815 73.6917   9
   0  18   1 45.5505 75.2216   9
   0  18   2 6351.36 334.798   9
   0  18  -2 6476.16 328.804   9
   0  18  -3 648.796 116.924   9
   0  18   3 624.549 121.471   9
   0  18  -4 1741.24 162.643   9
   0  18   4 1783.49 180.995   9
   0  18   5 700.171 118.069   9
   0  18  -5 701.684 105.810   9
   0  18  -6 917.458 109.898   9
   0  18   6 948.379 125.920   9
   0  18   7 717.748 104.739   9
   0  18  -7 690.002 87.2914   9
   0  18  -8 144.325 42.0948   9
   0  18   8 182.628 60.4638   9
   0  18   9 1273.87 108.910   9
   0  19   0 32.0406 54.4994   9
   0  19   1 6950.42 314.230   9
   0  19  -1 6664.77 302.914   9
   0  19   2-52.3493 65.4411   9
   0  19  -2-4.32718 59.2912   9
   0  19   3 2763.34 197.825   9
   0  19  -3 2911.81 190.743   9
   0  19  -4-9.07008 50.4228   9
   0  19   4-0.38448 57.8295   9
   0  19  -5 1318.75 115.458   9
   0  19   5 1321.29 131.279   9
   0  19   6-40.1079 47.5991   9
   0  19  -6 76.6183 42.4521   9
   0  19   7 615.554 80.2720   9
   0  20   0 4504.66 210.650   9
   0  20  -1-10.1754 46.9451   9
   0  20   1-24.8762 49.8916   9
   0  20  -2 2928.07 162.614   9
   0  20   2 2878.92 169.460   9
   0  20  -3 218.983 51.1206   9
   0  20   3 85.2605 44.3427   9
   0  20   4 1563.14 120.933   9
   0  20  -4 1774.88 109.355   9
   0  20   5 448.844 65.8764   9
  -1   0  18 1920.10 127.411   5
  -1   0  17 36.5563 53.8154   5
  -1   0  16 6441.43 336.153   5
  -1   0  15-51.8129 93.4253   9
  -1   0  14 20391.0 674.804   9
  -1   0  13-18.2900 93.9296   9
  -1   0  12 34744.6 852.250   9
   1   0 -12 37904.1 1999.17   2
  -1   0  11-22.9999 91.8260   9
  -1   0  10 23184.1 1109.88   1
  -1   0   9-218.400 132.861   1
  -1   0   8 33353.9 1129.73   1
  -1   0   7-12.0174 94.9729   1
  -1   0   6 12785.9 594.092   1
  -1   0   5-20.5319 60.2213   1
  -1   0   4 92.2965 59.9454   1
  -1   0   3 45.3196 41.0561   1
   1   0  -2 7106.30 339.081   2
  -1   0   2 6919.95 193.969   1
   1   0  -1 23.3441 25.7022   2
   1   0   0 73991.7 503.985   1
   1   0   1-11.6393 27.5661   1
   1   0   3-51.4604 88.1753   1
   1   0   4 140068. 1835.17   1
   1   0   5 16.1278 84.8262   1
   1   0   6 211886. 2805.49   1
   1   0   7-65.7911 183.420   1
   1   0   8 133684. 2610.18   1
   1   0  10 20339.7 1172.22   1
   1   0  11-78.2286 104.335   9
   1   0  12 4808.47 322.954   9
   1   0  13 61.4702 107.600   5
   1   0  13 83.2450 85.0959   9
   1   0  14 1272.78 196.267   5
   1   0  14 1239.80 170.294   9
   1   0  15 15.9184 82.4738   5
   1   0  15 6.38314 59.9046   9
   1   0  16 2498.03 207.546   5
   1   0  17-41.6453 50.5286   5
  -1  -1  18 250.287 58.5648   5
  -1   1  18 280.233 56.1757   5
  -1  -1  17 3684.04 224.668   5
  -1   1  17 3640.49 214.587   5
  -1   1  16 32.7944 71.8178   9
  -1  -1  16 98.1911 85.5449   5
  -1   1  16 83.2509 82.4231   5
  -1   1  15 9019.80 443.753   9
  -1  -1  14-95.7421 107.781   9
  -1   1  14-30.5785 96.0953   9
  -1  -1  13 23229.6 720.073   9
  -1   1  13 22840.7 717.032   9
   1   1 -12 257.339 212.550   2
  -1   1  12-88.3951 103.743   9
   1  -1 -12 57.8582 193.603   2
  -1  -1  12 49.1668 85.1444   9
  -1   1  11 21276.9 626.627   9
  -1  -1  11 21205.9 637.776   9
  -1  -1  10 159.918 112.922   1
  -1  -1   9 9671.48 682.297   1
  -1  -1   8 297.987 123.944   1
  -1   1   8 349.862 133.421   1
  -1  -1   7 26752.1 972.285   1
  -1   1   7 26066.6 918.903   1
  -1  -1   6 51367.2 1204.56   1
  -1   1   6 47739.2 1128.15   1
  -1  -1   5 14775.0 566.278   1
  -1   1   5 13661.1 530.972   1
  -1  -1   4 10620.4 417.630   1
  -1   1   4 10055.2 391.158   1
  -1  -1   3 1911.37 157.406   1
  -1   1   3 1873.00 141.636   1
   1   1  -2 9210.89 382.308   2
   1  -1  -2 9005.44 374.583   2
   1  -1  -1 153403. 1082.30   2
   1   1  -1 154985. 1100.29   2
   1  -1  -1 156719. 819.436   4
   1  -1   0 7056.01 213.489   3
   1   1   1 144738. 1131.47   1
   1  -1   1 143784. 1191.87   1
   1   1   2 60755.1 891.021   1
   1  -1   2 60976.0 944.153   1
   1  -1   3 93801.5 1330.38   1
   1   1   3 91598.1 1319.51   1
   1  -1   4 293.157 110.889   1
   1   1   4 253.062 101.014   1
   1  -1   5 123109. 1943.22   1
   1   1   5 118911. 1863.56   1
   1   1   6 1680.55 245.986   1
   1  -1   6 1662.05 264.513   1
   1   1   7 189853. 2878.39   1
   1  -1   7 191090. 3011.25   1
   1   1   8 332.215 158.293   1
   1  -1   8 423.056 177.672   1
   1  -1   9 15583.2 979.307   1
   1   1   9 14223.1 915.687   1
   1  -1  10 4989.08 591.966   1
   1  -1  11 6611.13 725.451   1
   1  -1  11 6917.08 360.985   9
   1   1  11 7551.97 372.407   9
   1  -1  12 5829.14 346.189   9
   1   1  12 5586.76 346.679   9
   1  -1  13 1754.63 200.303   9
   1   1  13 2095.96 246.087   5
   1  -1  13 2424.09 273.304   5
   1   1  13 1701.09 194.666   9
   1   1  14 4934.29 314.334   9
   1  -1  14 4837.90 312.150   9
   1   1  14 5095.63 351.112   5
   1  -1  14 5288.11 368.242   5
   1   1  15 274.636 103.497   5
   1   1  15 277.315 91.1675   9
   1  -1  15 400.430 118.962   5
   1  -1  16 2802.92 220.243   5
   1   1  16 2714.96 208.617   5
   1  -1  17 680.611 96.7984   5
   1   1  17 646.055 90.1225   5
  -1  -2  18 1049.13 98.6046   5
  -1  -2  17 972.104 121.274   5
  -1   2  17 1000.32 113.362   5
  -1   2  16 2669.08 227.523   9
  -1   2  16 2570.20 207.333   5
  -1  -2  16 2508.10 220.363   5
  -1   2  15 751.396 141.835   9
  -1  -2  14 6477.71 390.879   9
  -1   2  14 6568.32 396.424   9
  -1  -2  13 624.831 135.991   9
  -1   2  13 724.009 146.987   9
   1   2 -12 7894.72 886.872   2
  -1  -2  12 7308.39 406.707   9
   1  -2 -12 8089.49 934.932   2
  -1   2  12 7004.67 399.338   9
  -1  -2  11 1046.59 277.697   1
  -1  -2  11 1482.94 187.095   9
  -1   2  11 1481.74 176.756   9
  -1  -2  10 468.706 178.048   1
  -1  -2   9 8813.19 668.144   1
  -1  -2   8 663.488 179.876   1
  -1  -2   7 90182.8 1799.73   1
  -1  -2   6 40695.3 1109.20   1
  -1  -2   5 73253.7 1326.70   1
  -1  -2   4 775.281 138.539   1
  -1  -2   3 37091.0 748.371   1
   1   2  -2 11805.7 421.302   2
   1  -2  -2 11562.9 407.226   2
   1  -2  -1 385967. 1671.98   2
   1   2  -1 391348. 1719.80   2
   1  -2   0 41342.0 654.581   3
   1   2   1 55198.6 760.602   4
   1   2   2 5582.86 249.163   4
   1  -2   2 5961.54 326.030   1
   1  -2   3 5442.17 358.437   1
   1   2   3 4828.94 249.870   4
   1  -2   4 20498.6 740.043   1
   1   2   4 20154.1 701.048   1
   1   2   5 1231.67 205.166   1
   1  -2   5 1219.61 212.327   1
   1  -2   6 61971.7 1604.91   1
   1   2   6 63308.2 1513.96   1
   1  -2   7 6957.91 588.426   1
   1  -2   8 3369.27 452.132   1
   1  -2   9 13985.6 942.109   1
   1  -2  10 1663.14 360.224   1
   1  -2  11 16278.3 1127.50   1
   1   2  11 18169.0 576.867   9
   1  -2  11 18045.7 581.008   9
   1   2  12 822.506 152.601   9
   1  -2  12 947.760 152.657   9
   1   2  13 19465.1 646.387   9
   1  -2  13 20371.9 731.907   5
   1  -2  13 18928.3 624.509   9
   1   2  13 19026.8 681.760   5
   1   2  14 31.2240 76.9101   9
   1  -2  14 158.955 116.147   5
   1   2  14 96.6041 93.0317   5
   1   2  15 8673.39 407.611   5
   1  -2  15 9598.24 447.734   5
   1   2  15 9015.98 401.016   9
   1   2  16 19.7419 65.4775   5
   1   2  16 21.9188 50.2713   9
   1  -2  16 39.3083 70.2414   5
   1   2  17 2622.60 155.150   5
   1  -2  17 2531.29 171.589   5
  -1  -3  18 1242.54 101.344   5
  -1  -3  17 255.095 72.0533   5
  -1   3  17 267.806 62.0285   5
  -1   3  16 1413.53 150.558   5
  -1   3  16 1568.82 172.388   9
  -1  -3  16 1544.47 172.633   5
  -1   3  15 308.268 106.491   9
  -1   3  14-74.8259 92.2879   9
  -1   3  13 458.193 123.610   9
  -1  -3  12 2773.93 259.017   9
   1   3 -12 1989.97 438.925   2
   1  -3 -12 2568.98 531.778   2
  -1   3  12 2756.92 246.949   9
  -1   3  11 79.3753 80.2335   9
  -1  -3  11 73.4834 81.4373   9
  -1  -3  11 237.565 157.756   1
  -1  -3  10 21100.2 1144.57   1
  -1  -3   9 8553.06 688.532   1
  -1  -3   8 63240.0 1703.69   1
  -1  -3   7 5838.48 476.272   1
  -1  -3   6 120165. 1967.82   1
  -1  -3   5 2615.61 285.984   1
  -1  -3   4 112813. 1612.92   1
   1   3  -2 999999. 3721.13   2
   1  -3  -2 970163. 3550.79   2
   1  -3  -1 6532.55 217.649   2
   1  -3  -1 6485.95 296.914   3
   1   3  -1 6468.62 224.923   2
  -1  -3   1 6281.56 251.677   3
  -1  -3   0 1529.30 119.600   3
   1  -3   0 1624.12 163.088   3
   1  -3   1 9320.17 397.006   3
   1   3   1 9519.21 332.980   4
   1  -3   2 34935.1 843.630   1
   1   3   2 35274.0 658.942   4
   1   3   3 1985.42 165.880   4
   1  -3   3 2351.66 257.571   1
   1  -3   4 37.1149 87.8125   1
   1  -3   5 298.861 127.636   1
   1  -3   6 8872.44 627.776   1
   1  -3   7 1973.92 334.410   1
   1  -3   8 18142.3 1023.40   1
   1  -3   9 218.090 160.820   1
   1  -3  10 15853.2 1090.29   1
   1  -3  11 81.6709 76.4521   9
   1  -3  11 82.8309 118.371   1
   1   3  11 125.175 87.4702   9
   1   3  12 32688.3 800.750   9
   1  -3  12 31181.8 787.030   9
   1   3  12 30145.9 850.119   5
   1   3  13 34.7317 80.0654   5
   1  -3  13 45.0641 95.2880   5
   1   3  13-49.1789 80.4932   9
   1   3  14 11050.0 482.558   5
   1  -3  14 12335.9 550.866   5
   1   3  14 12104.8 492.587   9
   1  -3  15 280.022 109.501   5
   1   3  15 97.6217 82.2723   9
   1   3  15 118.348 75.0755   5
   1   3  16 4494.86 249.843   9
   1  -3  16 4733.93 275.761   5
   1   3  16 4177.23 231.681   5
   1   3  17-23.4441 39.5063   5
   1  -3  17 52.8548 48.4437   5
  -1  -4  17 1382.08 133.581   5
  -1   4  17 1417.58 135.780   9
  -1  -4  16 484.387 109.154   5
  -1   4  16 527.340 113.228   9
  -1   4  16 511.140 94.7333   5
  -1   4  15 48.9924 81.5163   9
  -1   4  15 141.091 80.5654   5
  -1   4  14 2303.81 237.589   9
  -1   4  13 306.667 105.851   9
  -1   4  12 1920.38 210.231   9
  -1  -4  11 13592.6 957.126   1
   1  -4 -11 14951.1 1210.27   2
  -1  -4  11 14565.5 555.514   9
  -1   4  11 14044.2 518.530   9
   1   4 -11 14194.7 1110.30   2
  -1  -4  10 18272.1 1063.06   1
  -1  -4   9 38239.2 1455.86   1
  -1  -4   8 3386.07 423.980   1
  -1  -4   7 65418.5 1672.76   1
  -1  -4   6 162.190 109.096   1
  -1  -4   5 135004. 2055.32   1
  -1  -4   4 22604.4 783.174   1
   1  -4  -3 414723. 2857.25   2
   1   4  -3 416956. 2962.06   2
   1  -4  -2 14266.4 394.019   2
   1   4  -2 14356.7 414.120   2
   1  -4  -1 3199.75 250.454   3
   1   4  -1 3153.29 159.092   2
   1  -4  -1 3325.43 152.876   2
  -1  -4   1 3323.12 219.557   3
  -1  -4   0 188.566 64.8485   3
   1  -4   0 264.374 91.7887   3
   1  -4   1 10941.9 477.267   3
   1   4   2 41352.6 744.587   4
   1  -4   3 10149.0 550.885   1
   1   4   3 10008.5 374.009   4
   1   4   4 25430.3 625.475   4
   1  -4   4 27895.2 968.352   1
   1  -4   5 8357.08 575.347   1
   1  -4   6 10792.6 705.785   1
   1  -4   7 5702.16 552.465   1
   1  -4   8 7329.45 664.816   1
   1  -4   9 11374.0 879.808   1
   1  -4  10 1519.54 349.857   1
   1   4  10 1819.59 182.930   9
   1  -4  11 17889.0 1201.18   1
   1   4  11 19593.5 608.743   9
   1  -4  12 172.665 125.678   5
   1   4  12 41.8924 75.3392   9
   1   4  12 197.067 110.740   5
   1   4  13 10063.3 467.564   9
   1  -4  13 10675.5 513.163   5
   1  -4  14 651.875 145.656   5
   1   4  14 386.661 106.586   5
   1   4  14 397.728 105.538   9
   1  -4  15 4783.09 309.415   5
   1   4  15 4345.34 260.261   5
   1   4  15 4877.93 295.310   9
   1   4  16-10.8143 48.8067   5
   1   4  16 68.8277 56.1790   9
   1  -4  16 52.1026 64.5424   5
   1  -4  17 2107.40 146.711   5
  -1  -5  17 2973.17 177.179   5
  -1   5  17 3210.44 197.254   9
  -1   5  16 92.4070 75.4099   9
  -1  -5  16 112.972 62.7836   5
  -1  -5  15 5812.69 328.129   5
  -1   5  15 6529.85 360.516   9
  -1   5  14-23.3112 80.0556   9
  -1   5  13 8341.84 433.071   9
  -1   5  12 2206.45 231.974   9
   1   5 -11 19108.2 1233.56   2
  -1   5  11 18464.8 622.298   9
   1  -5 -11 19670.0 1330.73   2
  -1  -5  11 18661.1 1142.94   1
  -1   5  10 14449.7 506.300   9
   1   5 -10 15960.9 1105.35   2
  -1  -5  10 14473.3 964.417   1
   1  -5 -10 15294.5 1149.71   2
  -1  -5   9 21987.0 1131.42   1
  -1  -5   8 23451.2 1091.56   1
  -1  -5   7 8328.23 616.962   1
  -1  -5   6 51541.3 1440.49   1
  -1  -5   5 1424.51 239.161   1
   1  -5  -4 86696.2 1521.01   2
   1   5  -4 86539.2 1553.23   2
   1  -5  -3 4702.27 282.183   2
   1   5  -3 5036.88 307.792   2
   1   5  -2 24358.2 503.588   2
   1  -5  -2 23948.0 475.725   2
  -1  -5   1 1459.35 173.006   3
   1  -5  -1 1461.18 193.015   3
   1  -5   0 1000.17 170.077   3
  -1  -5   0 1070.86 144.414   3
   1  -5   1 17437.9 650.991   3
   1   5   2 4108.79 255.881   4
   1  -5   3 87476.5 1653.68   1
   1   5   3 88185.0 1140.68   4
   1   5   4 13921.5 467.671   4
   1  -5   4 14964.3 762.293   1
   1  -5   5 75412.4 1800.75   1
   1  -5   6 3173.90 400.419   1
   1  -5   7 32799.0 1343.64   1
   1  -5   8 2099.67 378.620   1
   1  -5   9 10797.2 873.350   1
   1   5  10 8483.49 382.141   9
   1  -5  10 8801.03 827.319   1
   1  -5  11 6627.91 745.774   1
   1   5  11 6778.98 371.503   9
   1  -5  12 5370.79 368.239   5
   1   5  12 5018.05 326.071   9
   1  -5  13 189.005 111.771   5
   1   5  13 167.075 91.8179   9
   1  -5  14 3929.01 293.913   5
   1   5  14 4145.33 286.461   9
   1   5  15-38.7511 70.8862   9
   1  -5  15-11.7708 74.5154   5
   1   5  16 1277.78 132.673   9
   1  -5  16 1225.87 137.918   5
   1  -5  17 221.892 58.5172   5
  -1  -6  17 46.2626 41.7770   5
  -1   6  17-35.8897 52.2087   9
  -1   6  16 7195.83 325.349   9
  -1  -6  16 5914.29 277.316   5
  -1  -6  15 37.3922 76.2104   5
  -1   6  15-7.15059 82.3954   9
  -1   6  14 14117.6 563.059   9
  -1   6  13 1841.05 216.232   9
  -1   6  12 13672.2 558.842   9
   1  -6 -11 2856.04 498.842   2
   1   6 -11 2827.74 466.577   2
  -1  -6  11 2561.66 425.359   1
  -1   6  11 3128.06 253.711   9
  -1  -6  10 22725.3 1223.21   1
   1  -6 -10 21988.5 1312.15   2
   1   6 -10 22208.8 1235.50   2
  -1   6  10 23076.5 639.868   9
   1  -6  -9 2339.88 422.072   2
  -1  -6   9 1684.20 348.027   1
   1   6  -9 1843.92 372.328   2
   1   6  -8 20246.2 1083.42   2
   1  -6  -8 19555.5 1114.29   2
  -1  -6   8 17741.0 1011.95   1
   1  -6  -7 4220.09 488.885   2
   1   6  -7 3779.35 447.182   2
  -1  -6   7 4174.37 463.976   1
   1   6  -6 7292.20 550.090   2
  -1  -6   6 7472.82 589.586   1
   1  -6  -6 7051.08 557.379   2
   1   6  -5 844.077 184.361   2
  -1  -6   5 687.367 185.088   1
   1  -6  -5 679.907 180.465   2
   1   6  -4 10913.7 516.412   2
   1  -6  -4 10784.6 492.673   2
   1   6  -3 18503.9 526.426   2
   1  -6  -3 18299.8 496.894   2
   1  -6  -2 19544.7 396.257   2
   1   6  -2 19879.5 417.244   2
  -1  -6   1 509.592 120.761   3
   1  -6  -1 564.418 138.327   3
   1  -6   0 21910.5 781.682   3
  -1  -6   0 22473.3 696.980   3
  -1  -6  -1 1041.02 157.272   3
   1  -6   1 1269.62 200.093   3
   1   6   2 53543.8 971.272   4
   1   6   3 5243.48 292.236   4
   1  -6   4 162621. 2595.56   1
   1   6   4 152211. 1554.78   4
   1  -6   5 1560.38 292.920   1
   1  -6   6 69785.9 1906.63   1
   1  -6   7 615.511 214.921   1
   1  -6   8 34493.4 1532.35   1
   1  -6   9-37.7385 131.043   1
   1   6  10 12062.8 477.088   9
   1  -6  10 12451.7 979.623   1
   1  -6  10 13495.5 545.346   5
   1  -6  11 1559.67 200.974   5
   1   6  11 1266.38 165.805   9
   1  -6  12 3408.73 284.548   5
   1   6  12 3438.59 267.653   9
   1   6  13 2329.37 224.583   9
   1  -6  13 2209.61 229.748   5
   1   6  14 92.1454 67.7759   9
   1  -6  14 25.9585 70.9261   5
   1   6  15 19.6354 63.4473   9
   1  -6  15 47.3222 68.5901   5
   1  -6  16 155.658 56.9036   5
   1   6  16 139.531 60.0665   9
   1  -6  17 6.31477 35.5467   5
  -1   7  17 2500.52 152.690   9
  -1   7  16-59.0669 62.0495   9
  -1  -7  16-16.2704 53.9592   5
  -1  -7  15 6980.43 320.789   5
  -1   7  15 8125.94 382.486   9
  -1  -7  14 101.439 83.6859   5
  -1   7  14-99.0823 92.3550   9
  -1   7  13 13477.3 544.703   9
  -1   7  12 7974.30 427.400   9
  -1   7  11 9032.69 431.328   9
  -1  -7  10 511.492 213.386   1
  -1   7  10 428.992 107.986   9
  -1   7   9 19507.5 560.660   9
  -1  -7   9 19658.5 1120.13   1
  -1  -7   8 1972.49 351.405   1
   1   7  -8 1975.34 329.125   2
   1  -7  -7 10870.7 709.105   2
  -1  -7   7 10935.8 791.502   1
   1   7  -7 11139.4 708.507   2
   1  -7  -6 11360.1 647.425   2
   1   7  -6 10831.8 634.134   2
  -1  -7   6 11938.2 778.724   1
  -1  -7   5 161.846 134.614   1
   1   7  -5 102.310 67.8112   2
   1  -7  -5 216.405 86.3460   2
   1   7  -4 15121.5 541.675   2
   1  -7  -3 22638.4 894.525   3
   1  -7  -2 1474.93 228.263   3
   1  -7  -1 24314.7 900.712   3
  -1  -7   1 25665.1 828.829   3
   1  -7   0 1346.28 219.679   3
  -1  -7   0 1351.04 197.366   3
  -1  -7  -1 47824.0 1144.32   3
   1  -7   1 47355.6 1274.63   3
  -1  -7  -2 120.443 76.4333   3
   1   7   2 112.107 63.2305   4
   1   7   3 84818.4 1200.76   4
   1  -7   4 339.197 159.872   1
   1  -7   5 77373.1 2025.20   1
   1  -7   6 1817.13 335.487   1
   1  -7   7 46902.5 1706.65   1
   1  -7   8 4898.89 587.539   1
   1   7   9 27471.6 676.048   9
   1  -7   9 27883.5 718.187   5
   1  -7   9 26852.9 1402.76   1
   1  -7  10 1944.90 409.918   1
   1  -7  10 1720.29 198.921   5
   1   7  10 1582.36 187.314   9
   1   7  11 3673.15 278.851   9
   1  -7  11 3973.19 298.631   5
   1   7  12 753.551 141.322   9
   1  -7  12 665.005 134.591   5
   1   7  13 729.482 138.111   9
   1  -7  13 590.842 130.490   5
   1  -7  14-30.6532 71.6378   5
   1   7  14 69.5062 72.3828   9
   1   7  15-20.8167 64.5633   9
   1  -7  15-50.8853 69.6472   5
   1   7  16 305.982 68.2376   9
   1  -7  16 265.722 61.7628   5
  -1   8  16 2361.04 174.391   9
  -1  -8  16 1964.75 133.974   5
  -1   8  15 86.3108 71.7860   9
  -1  -8  15-42.7152 62.8814   5
  -1   8  14 4700.47 302.655   9
  -1  -8  14 3676.40 243.520   5
  -1  -8  13 18.8095 64.2046   5
  -1   8  13-31.7772 89.5641   9
  -1   8  12 9205.86 462.803   9
  -1   8  11 18285.3 617.197   9
  -1   8  10 4778.13 308.571   9
  -1  -8  10 4490.82 564.166   1
  -1   8   9 12800.9 491.563   9
  -1  -8   9 13327.1 948.143   1
  -1  -8   8 14106.1 949.516   1
  -1  -8   7 18135.5 1066.27   1
  -1  -8   6 158.563 129.658   1
  -1  -8   5 54453.0 1640.86   1
   1  -8  -4 2121.92 321.806   3
   1  -8  -3 58429.5 1552.83   3
   1  -8  -2 25594.6 1026.08   3
   1  -8  -1 27212.1 1031.66   3
  -1  -8   1 27485.9 943.258   3
  -1  -8   0 23674.3 873.811   3
   1  -8   0 23815.4 963.592   3
  -1  -8  -1 17529.1 761.174   3
   1  -8   1 16752.8 827.469   3
   1   8   2 40404.3 935.789   4
  -1  -8  -2 44591.9 1238.87   3
  -1  -8  -3 2588.38 318.682   3
   1  -8   4 40796.4 1432.19   1
   1  -8   5 2835.56 415.966   1
   1  -8   6 27158.0 1310.98   1
   1  -8   7 7439.22 710.314   1
   1  -8   8 20693.8 1217.04   1
   1   8   8 20396.4 587.322   9
   1  -8   9 5946.85 691.600   1
   1   8   9 7160.17 367.298   9
   1   8  10 11816.3 480.993   9
   1  -8  10 12241.1 480.784   5
   1  -8  11 10188.9 446.509   5
   1   8  11 9737.61 450.562   9
   1   8  12 205.007 91.8710   9
   1  -8  12 182.494 81.6841   5
   1   8  13 5200.43 316.887   9
   1  -8  13 4526.96 286.364   5
   1   8  14-22.2058 70.0439   9
   1  -8  14-16.1684 60.0312   5
   1  -8  15 1599.04 139.628   5
   1   8  15 1982.81 170.305   9
   1  -8  16 34.3087 38.3561   5
   1   8  16-25.8031 55.5307   9
  -1   9  16 251.172 62.2786   9
  -1   9  15 589.811 110.321   9
  -1  -9  14-119.289 87.6389   5
  -1   9  14 59.8087 69.6955   9
  -1   9  13 915.071 153.248   9
  -1  -9  13 758.700 118.548   5
  -1   9  12 235.906 102.172   9
  -1   9  11 1511.16 193.071   9
  -1   9  10 9485.07 440.244   9
  -1  -9   9 6896.76 708.917   1
  -1   9   9 7448.08 389.822   9
  -1   9   8 32597.4 746.631   9
  -1  -9   8 31334.3 1478.28   1
  -1  -9   7 1681.39 343.817   1
  -1  -9   6 66228.4 1994.78   1
   1  -9  -6 63146.4 1960.39   3
   1  -9  -5 466.655 185.425   3
  -1  -9   5 243.849 145.289   1
   1  -9  -4 37354.2 1383.84   3
   1  -9  -3 5764.35 537.556   3
   1  -9  -2 53201.7 1588.28   3
  -1  -9   1 8471.28 578.706   3
   1  -9  -1 8842.65 639.823   3
   1  -9   0 61621.2 1684.44   3
  -1  -9   0 64458.4 1575.41   3
   1  -9   1 11039.6 725.105   3
  -1  -9  -1 11029.9 660.208   3
  -1  -9  -2 29982.3 1114.27   3
  -1  -9  -3 4892.09 466.853   3
  -1  -9  -4 450.891 177.262   3
   1  -9   4 523.321 208.417   1
   1  -9   5 6614.24 649.757   1
   1  -9   6 4016.31 526.033   1
   1  -9   7 8097.73 770.823   1
   1   9   7 7806.08 354.742   9
   1  -9   8 10302.3 880.292   1
   1   9   8 10497.7 442.963   9
   1   9   9 3619.64 276.228   9
   1  -9   9 3300.71 505.723   1
   1   9  10 6103.68 360.644   9
   1  -9  11 451.128 112.379   5
   1   9  11 621.652 140.410   9
   1  -9  12 11244.4 432.597   5
   1   9  12 12215.5 491.641   9
   1  -9  13 50.5602 64.4879   5
   1   9  13-27.3516 72.0401   9
   1   9  14 8884.69 367.971   9
   1  -9  14 7287.55 294.385   5
   1  -9  15 34.1824 40.7374   5
   1   9  15 198.765 66.8782   9
   1   9  16 3439.66 155.474   9
  -1  10  16 110.163 47.4441   9
  -1  10  15 73.3621 60.3992   9
  -1  10  14 131.733 80.9693   9
  -1  10  13 93.1592 78.0624   9
  -1  10  12 1892.53 209.243   9
  -1  10  11 1385.77 188.280   9
  -1  10  10 5412.78 351.424   9
  -1  10   9 10277.1 452.163   9
  -1  10   8 13134.1 493.267   9
   1 -10  -8 11498.7 959.557   3
  -1 -10   8 13136.9 984.108   1
  -1  10   7 34483.5 763.923   9
   1 -10  -7 35216.7 1596.21   3
  -1 -10   7 35495.1 1581.29   1
   1 -10  -6-254.231 164.409   3
  -1 -10   6 190.928 152.281   1
   1 -10  -5 45967.9 1695.97   3
  -1 -10   5 44734.7 1654.22   1
   1 -10  -4 58.5094 141.365   3
   1 -10  -3 23299.4 1142.03   3
   1 -10  -2 2848.47 393.429   3
  -1 -10   1 55052.7 1553.63   3
   1 -10  -1 53547.2 1681.85   3
   1 -10   0 1142.59 253.302   3
  -1 -10   0 729.346 188.659   3
  -1 -10  -1 50517.2 1509.51   3
  -1 -10  -2 1354.04 272.573   3
  -1 -10  -3 14625.4 866.048   3
  -1 -10  -4 6509.53 589.435   3
   1 -10   4 6336.90 637.556   1
  -1 -10  -5 116.577 124.756   3
   1 -10   5 125.956 147.267   1
  -1 -10  -6 129.870 129.426   3
   1  10   6 84.8038 73.4349   9
   1 -10   6 420.076 213.819   1
   1 -10   7 1518.84 355.042   1
   1  10   7 1482.75 182.812   9
   1 -10   8-132.294 151.846   1
   1  10   8 186.302 90.1034   9
   1  10   9 8518.30 410.016   9
   1  10  10 1096.38 162.097   9
   1  10  11 3449.47 273.457   9
   1  10  12 403.159 120.775   9
   1  10  13 10316.3 417.495   9
   1  10  14 315.801 87.4540   9
   1  10  15 4728.04 218.533   9
   1  11 -15 1036.47 102.605   9
  -1  11  15 1086.51 117.835   9
  -1  11  14 19.5911 57.4129   9
  -1  11  13 5381.54 316.681   9
  -1  11  12 465.311 120.415   9
  -1  11  11 12669.7 519.464   9
  -1  11  10 6195.84 375.284   9
  -1  11   9 16647.2 591.701   9
  -1  11   8 13617.3 517.975   9
  -1 -11   7 1915.23 388.145   1
  -1  11   7 1461.93 181.528   9
   1 -11  -7 1652.71 379.385   3
   1 -11  -6 14221.4 1029.06   3
  -1 -11   6 13946.1 1002.71   1
  -1  11   6 14189.7 500.480   9
  -1 -11   5 154.939 160.885   1
   1 -11  -5 201.294 150.250   3
   1 -11  -4 20923.6 1182.73   3
   1 -11  -3 199.668 170.351   3
   1 -11  -2 14906.4 977.857   3
   1 -11  -1 5856.51 595.506   3
   1 -11   0 41917.7 1577.43   3
  -1 -11   0 39094.0 1403.10   3
  -1 -11  -1 26824.0 1188.43   3
  -1 -11  -2 13425.2 854.724   3
  -1 -11  -3 23282.4 1149.33   3
  -1 -11  -4 158.786 135.066   3
   1 -11   4 572.953 217.945   1
   1  11   5 22953.0 628.750   9
  -1 -11  -5 22780.5 1233.15   3
   1 -11   5 22875.1 1292.62   1
   1  11   6 188.607 93.8940   9
  -1 -11  -6 464.692 205.645   3
   1 -11   6 119.831 140.352   1
   1  11   7 4845.99 315.704   9
   1 -11   7 4703.10 615.289   1
  -1 -11  -7 4457.56 575.703   3
   1  11   8 971.940 150.628   9
   1  11   9 4931.13 321.198   9
   1  11  10 5389.01 337.839   9
   1  11  11 4835.94 312.774   9
   1  11  12 2494.25 229.524   9
   1  11  13 322.358 95.8853   9
   1  11  14 3563.83 216.154   9
   1  11  15-16.7707 42.0330   9
  -1  12  15 8.65133 34.4777   9
   1  12 -14 7055.65 273.390   9
  -1  12  14 7236.69 298.891   9
  -1  12  13 63.0200 64.2176   9
  -1  12  12 12476.5 485.921   9
  -1  12  11 1731.92 205.658   9
  -1  12  10 12746.0 521.158   9
  -1  12   9 551.864 123.899   9
  -1  12   8 16204.1 592.279   9
  -1  12   7 11788.6 494.714   9
   1 -12  -6-224.254 165.805   3
  -1 -12   6 189.275 174.911   1
  -1  12   6 131.718 81.9635   9
   1  12  -5 2201.58 188.176   6
  -1 -12   5 2473.55 447.687   1
  -1  12   5 2643.98 228.654   9
   1 -12  -5 2324.18 435.049   3
   1 -12  -4-57.7809 115.410   3
   1  12  -4-42.7411 68.0359   6
   1  12  -4 30.2398 82.2031   9
  -1  12   4-41.7800 70.4724   9
  -1  12   3 2161.49 195.834   9
   1  12  -3 1979.67 209.206   9
   1 -12  -3 2483.20 428.743   3
   1 -12  -2 3027.37 479.344   3
   1 -12  -1 5407.21 616.539   3
   1 -12   0 17287.1 1076.10   3
  -1 -12   0 17236.9 982.625   3
  -1 -12  -1 9582.79 743.608   3
  -1 -12  -2 38373.0 1503.64   3
   1  12   2 34998.8 769.034   9
   1  12   3 128.065 73.6810   9
  -1 -12  -3 10.1706 100.507   3
  -1 -12  -4 29108.2 1400.05   3
  -1  12  -4 28071.5 698.327   9
   1 -12   4 29060.5 1465.92   1
   1  12   4 28954.3 730.647   9
   1 -12   5 106.084 120.401   1
  -1 -12  -5-143.700 152.636   3
   1  12   5 59.0960 77.1355   9
  -1  12  -5 46.5080 78.5362   9
   1 -12   6 28058.8 1512.34   1
  -1  12  -6 26357.8 700.655   9
   1  12   6 28577.2 750.765   9
  -1 -12  -6 26904.2 1413.33   3
   1  12   7 49.9333 72.8768   9
   1  12   8 9556.08 447.255   9
   1  12   9 2448.64 236.435   9
   1  12  10 6402.18 363.734   9
   1  12  11 809.281 151.089   9
   1  12  12 770.992 126.619   9
   1  12  13 399.509 88.2909   9
   1  12  14 258.590 63.9793   9
  -1  13  14 6.35444 43.8203   9
   1  13 -14 76.0805 45.8732   9
  -1  13  13 8462.47 336.568   9
   1  13 -13 8207.28 309.500   9
   1  13 -12-118.565 96.1926   9
  -1  13  12-50.9124 79.0321   9
  -1  13  11 7701.66 384.640   9
  -1  13  10-37.3096 81.6409   9
  -1  13   9 11264.0 484.952   9
  -1  13   8-26.4409 74.8111   9
   1  13  -7 2387.91 242.737   9
  -1  13   7 2286.42 226.284   9
   1  13  -6 169.920 107.113   9
  -1  13   6 118.531 76.5010   9
  -1  13   5 684.208 138.078   9
   1  13  -5 517.660 129.160   9
   1  13  -4 971.441 159.788   9
   1 -13  -4 1344.85 345.699   3
  -1  13   4 952.639 150.851   9
  -1  13   3 1772.22 191.534   9
   1 -13  -3 1620.16 365.636   3
   1  13  -3 1691.98 203.428   9
   1  13  -2 619.240 134.882   9
  -1  13   2 604.050 122.684   9
   1 -13  -2 864.333 275.500   3
   1 -13  -1 5997.29 674.004   3
  -1  13   1 4788.21 296.128   9
   1  13  -1 5445.00 339.344   9
   1  13   0 356.376 106.120   9
  -1  13   0 336.139 98.2027   9
  -1 -13  -1 23193.0 1195.29   3
   1  13   1 22188.6 648.317   9
  -1  13  -1 21835.2 623.835   9
  -1  13  -2-9.96329 98.1130   9
   1  13   2 39.1739 96.5286   9
   1  13   3 20389.9 628.601   9
  -1  13  -3 18425.9 591.361   9
  -1 -13  -3 20346.3 1157.19   3
  -1  13  -4 507.568 117.584   9
   1  13   4 459.282 119.705   9
   1  13   5 31937.4 812.789   9
  -1  13  -5 30665.1 761.276   9
  -1  13  -6 752.130 131.723   9
   1  13   6 1133.18 171.320   9
   1  13   7 10353.1 469.427   9
  -1  13  -7 9899.20 432.274   9
   1  13   8 798.429 145.522   9
  -1  13  -8 893.750 146.096   9
   1  13   9 8532.61 418.348   9
  -1  13  -9 7906.31 368.165   9
   1  13  10 331.528 111.208   9
  -1  13 -10 40.1479 78.3791   9
   1  13  11 1453.99 173.115   9
   1  13  12 121.337 72.3864   9
   1  13  13 971.526 113.385   9
   1  13  14 113.926 47.8210   9
  -1  14  13 206.456 62.0472   9
   1  14 -13 158.882 46.7196   9
   1  14 -12 3808.03 220.335   9
  -1  14  12 3791.12 234.417   9
   1  14 -11 453.108 98.5772   9
  -1  14  11 816.910 129.066   9
   1  14 -10 3501.00 258.937   9
  -1  14  10 3514.65 260.748   9
   1  14  -9 981.155 151.395   9
  -1  14   9 981.681 159.539   9
  -1  14   8 2644.82 247.222   9
   1  14  -8 2547.13 250.810   9
  -1  14   7 2120.82 219.769   9
   1  14  -7 1985.19 229.598   9
   1  14  -6-43.2501 96.2129   9
  -1  14   6 105.353 85.6046   9
   1  14  -5 11689.9 519.714   9
  -1  14   5 11114.8 486.431   9
   1  14  -4-25.9770 101.936   9
  -1  14   4-147.561 85.7876   9
  -1  14   3 8023.98 402.607   9
   1  14  -3 8563.60 444.354   9
   1  14  -2 1567.15 203.540   9
  -1  14   2 1678.73 191.174   9
  -1  14   1 6310.08 352.106   9
   1  14  -1 7003.86 394.148   9
   1  14   0 5779.68 357.887   9
  -1  14   0 5747.24 334.142   9
  -1  14  -1 3263.92 255.368   9
   1  14   1 3558.82 279.981   9
  -1  14  -2 9673.72 435.386   9
   1  14   2 10811.8 477.254   9
   1  14   3 538.570 129.452   9
  -1  14  -3 441.953 111.093   9
  -1  14  -4 15405.2 547.315   9
   1  14   4 16633.0 596.360   9
   1  14   5 3054.60 266.669   9
  -1  14  -5 2670.98 235.056   9
  -1  14  -6 6283.71 347.803   9
   1  14   6 6760.00 382.183   9
  -1  14  -7-31.6334 73.1841   9
   1  14   7 129.918 83.0385   9
   1  14   8 7990.10 409.088   9
  -1  14  -8 7138.24 350.542   9
  -1  14  -9 3776.25 245.049   9
   1  14   9 4794.48 313.987   9
   1  14  10 1750.15 158.902   8
   1  14  10 2261.95 213.910   9
   1  14  11 1777.61 171.475   9
   1  14  12 739.676 103.789   9
   1  14  13 769.031 89.4116   9
   1  15 -12 796.709 88.2658   9
  -1  15  12 911.544 109.749   9
  -1  15  11 1193.22 136.965   9
   1  15 -11 1275.89 132.096   9
  -1  15  10 2054.82 189.368   9
   1  15 -10 1993.62 188.731   9
   1  15  -9 224.823 90.9113   9
  -1  15   9 319.984 94.5972   9
   1  15  -8 4961.26 317.535   9
  -1  15   8 4917.22 315.985   9
   1  15  -7-79.9809 103.271   9
  -1  15   7 0.19737 70.3219   9
  -1  15   6 9394.41 443.016   9
   1  15  -6 9988.41 469.912   9
  -1  15   5 91.6505 81.9008   9
   1  15  -5-47.3863 105.716   9
   1  15  -4 23210.7 733.924   9
  -1  15   4 22916.0 690.320   9
   1  15  -3 62.8639 94.5805   9
  -1  15   3 84.7564 84.0264   9
  -1  15   2 11125.9 474.310   9
   1  15  -2 11467.3 507.408   9
  -1  15   1 1216.14 170.710   9
   1  15  -1 1170.15 174.076   9
  -1  15   0 5990.01 346.148   9
   1  15   0 6130.32 369.632   9
   1  15   1 756.421 144.774   9
  -1  15  -1 680.180 130.916   9
   1  15   2 1227.01 179.628   9
  -1  15  -2 1265.50 167.270   9
  -1  15  -3 3332.38 259.498   9
   1  15   3 3788.36 296.389   9
   1  15   4 3857.05 296.550   9
  -1  15  -4 3326.89 254.670   9
  -1  15  -5 3479.83 262.443   9
   1  15   5 3638.13 293.707   9
   1  15   6 125.211 87.0485   9
  -1  15  -6-79.3404 84.7678   9
   1  15   7 2402.52 233.789   9
  -1  15  -7 2235.90 199.317   9
   1  15   8 5957.44 344.048   9
  -1  15  -8 5124.29 278.474   9
   1  15   9 1086.91 156.111   9
   1  15  10 3862.21 253.988   9
   1  15  11 261.779 75.2837   9
   1  15  12 1993.70 140.185   9
  -1  16  11 1644.65 135.072   9
   1  16 -11 1376.40 112.373   9
   1  16 -10-166.044 83.2986   9
  -1  16  10 51.3611 62.7329   9
  -1  16   9 3497.50 238.042   9
   1  16  -9 3769.07 237.500   9
   1  16  -8-59.8094 82.7025   9
  -1  16   8-59.4241 79.7904   9
   1  16  -7 7894.12 387.329   9
  -1  16   7 7764.96 379.310   9
   1  16  -6-66.4379 97.6987   9
  -1  16   6 36.7201 76.9789   9
   1  16  -5 13004.1 523.219   9
  -1  16   5 12672.9 502.356   9
  -1  16   4 140.639 84.3004   9
   1  16  -4 88.2058 80.7462   9
  -1  16   3 17151.5 590.151   9
   1  16  -3 17997.4 619.398   9
  -1  16   2 36.4545 74.9935   9
   1  16  -2 0.21535 82.0805   9
   1  16  -1 6918.55 391.265   9
  -1  16   1 6451.20 359.057   9
  -1  16   0-46.5885 88.0945   9
   1  16   0-31.9416 84.0215   9
  -1  16  -1 2612.52 228.902   9
   1  16   1 2773.64 252.607   9
  -1  16  -2 30.0161 61.7529   9
   1  16   2 173.248 87.8973   9
   1  16   3 1023.07 163.816   9
  -1  16  -3 856.211 134.534   9
  -1  16  -4 117.603 70.8932   9
   1  16   4 243.019 100.473   9
  -1  16  -5 172.252 65.3178   9
   1  16   5 226.290 101.688   9
   1  16   6-13.1891 88.1027   9
  -1  16  -6-115.117 89.3193   9
   1  16   7 3001.29 243.379   9
  -1  16  -7 2368.68 184.355   9
   1  16   8 50.1448 66.8180   9
   1  16   9 3398.01 230.634   9
   1  16  10 103.821 59.9799   9
   1  16  11 2953.01 171.824   9
   1  17 -10 1592.20 115.215   9
  -1  17  10 1425.17 121.613   9
   1  17  -9 263.203 67.2758   9
  -1  17   9 330.005 79.3313   9
   1  17  -8 3663.07 221.912   9
  -1  17   8 3321.00 218.803   9
  -1  17   7 203.206 80.1415   9
   1  17  -7 119.889 66.8615   9
  -1  17   6 5544.00 305.567   9
   1  17  -6 5804.89 315.497   9
  -1  17   5 37.9459 80.4473   9
   1  17  -5 171.369 83.8350   9
  -1  17   4 9204.00 410.024   9
   1  17  -4 9512.01 430.288   9
  -1  17   3 277.586 97.1605   9
   1  17  -3 319.000 102.192   9
  -1  17   2 5833.05 331.855   9
   1  17  -2 6600.89 367.496   9
   1  17  -1 1196.68 168.773   9
  -1  17   1 1028.01 148.702   9
   1  17   0 3202.48 267.453   9
  -1  17   0 2954.06 234.480   9
   1  17   1 1403.35 185.182   9
  -1  17  -1 1483.49 170.519   9
   1  17   2 980.355 159.447   9
  -1  17  -2 732.526 121.121   9
  -1  17  -3 435.951 96.7805   9
   1  17   3 552.200 127.011   9
  -1  17  -4 441.832 92.6895   9
   1  17   4 448.626 118.349   9
  -1  17  -5 2483.84 186.093   9
   1  17   5 3021.87 246.122   9
  -1  17  -6 291.870 68.0230   9
   1  17   6 386.849 106.680   9
   1  17   7 1042.80 139.881   9
   1  17   8 1298.74 144.445   9
   1  17   9 662.419 86.4001   8
   1  17   9 1059.23 120.339   9
   1  17  10 1854.83 133.006   9
   1  18  -9 483.203 64.1679   9
  -1  18   9 416.962 65.9667   9
   1  18  -8 598.175 82.3388   9
  -1  18   8 687.276 93.8940   9
  -1  18   7 918.223 112.959   9
   1  18  -7 1009.72 113.738   9
  -1  18   6 165.038 64.0698   9
   1  18  -6 273.822 71.9946   9
   1  18  -5 2524.45 198.593   9
  -1  18   5 2207.40 185.887   9
   1  18  -4 46.2947 62.6764   9
  -1  18   4-37.9395 64.1458   9
  -1  18   3 2397.70 199.638   9
   1  18  -3 2709.50 219.311   9
  -1  18   2 756.060 116.905   9
   1  18  -2 647.025 120.997   9
  -1  18   1 859.674 127.542   9
   1  18  -1 982.467 149.160   9
   1  18   0 3402.37 255.097   9
  -1  18   0 3026.66 220.886   9
  -1  18  -1 273.792 78.2943   9
   1  18   1 484.346 119.506   9
  -1  18  -2 2996.77 208.428   9
   1  18   2 3387.41 255.833   9
   1  18   3 1192.68 157.063   9
  -1  18  -3 1067.09 128.157   9
   1  18   4 4255.00 270.978   9
  -1  18  -4 3837.43 213.421   9
   1  18   5-14.4873 60.3573   9
   1  18   6 3489.79 227.383   9
   1  18   7 206.652 70.0375   9
   1  18   8 1667.28 131.840   8
   1  18   8 1730.33 139.623   9
   1  18   9 276.352 59.9880   9
   1  19  -7 362.616 62.1139   9
  -1  19   7 392.138 64.6472   9
  -1  19   6 65.8934 41.3264   9
   1  19  -6 84.1117 49.6178   9
   1  19  -5 76.3272 47.6968   9
  -1  19   5 11.8842 47.4278   9
   1  19  -4 53.9195 53.9487   9
  -1  19   4-10.7697 49.6406   9
   1  19  -3 406.846 89.8996   9
  -1  19   3 357.190 82.7245   9
   1  19  -2 64.6811 61.3841   9
  -1  19   2 40.6667 50.8804   9
   1  19  -1 927.285 127.747   9
  -1  19   1 827.592 107.773   9
  -1  19   0 0.61996 51.7173   9
   1  19   0 65.5697 70.3295   9
  -1  19  -1 5370.96 248.406   9
   1  19   1 5853.16 297.788   9
  -1  19  -2 77.7795 57.5126   9
   1  19   2 98.0625 64.7237   9
   1  19   3 4304.07 247.228   9
   1  19   4 75.1111 57.7768   9
   1  19   5 3256.31 199.353   9
   1  19   6-126.784 62.3747   9
   1  19   7 1995.73 134.900   9
   1  20  -5 496.963 64.2122   9
  -1  20   4-5.15630 36.6475   9
   1  20  -4-3.06874 37.5034   9
  -1  20   3 442.568 64.9015   9
   1  20  -3 517.548 79.3150   9
  -1  20   2 550.233 67.9559   9
   1  20  -2 765.942 98.2229   9
  -1  20   1 219.579 51.7015   9
   1  20  -1 290.868 67.9038   9
  -1  20   0 1355.58 103.483   9
   1  20   0 1545.95 135.524   9
   1  20   1 792.410 102.952   9
   1  20   2 3826.60 202.064   9
   1  20   3 44.5656 48.1936   9
   1  20   4 2257.23 147.671   9
   1  20   5 37.7705 37.9393   9
  -2   0  18 100.385 48.0794   5
  -2   0  17 58.9677 60.5216   5
  -2   0  15-66.1915 95.3798   9
   2   0 -14 10234.0 421.266   6
  -2   0  14 10796.9 500.659   9
  -2   0  13-3.35598 82.0390   9
   2   0 -12 20973.1 1512.04   2
  -2   0  12 19088.8 631.226   9
  -2   0  11-34.8152 95.4523   9
   2   0 -11 43.9410 165.378   2
   2   0 -10 48575.1 2219.52   2
   2   0  -9 182.635 189.407   2
   2   0  -8 117728. 3179.04   2
  -2   0   8 106797. 1879.74   1
   2   0  -7 110.008 191.719   2
  -2   0   7-190.446 93.6285   1
  -2   0   6 77385.6 1244.14   1
   2   0  -6 23053.1 1207.87   2
   2   0  -5-30.4509 136.791   2
  -2   0   5-21.4549 49.6944   1
  -2   0   4 24663.8 506.926   1
   2   0  -4 27308.8 997.817   2
   2   0  -3 5.88347 82.6389   2
  -2   0   3 10.1900 24.7061   1
   2   0  -2 1697.18 173.827   2
   2   0  -1 35.4680 51.0283   2
   2   0  -1 108.275 27.9243   3
   2   0   0 44744.5 560.380   1
   2   0   1 32.8137 47.5508   1
   2   0   2 482.511 104.843   1
   2   0   3-8.45350 70.7064   1
   2   0   4 3734.88 338.102   1
   2   0   5-20.1412 100.735   1
   2   0   6 102156. 2132.38   1
   2   0   7-73.9055 170.236   1
   2   0   8 52639.7 1749.10   1
   2   0   9-365.736 192.529   1
   2   0  10 31111.8 919.348   5
   2   0  10 32011.0 1537.58   1
   2   0  11-54.6675 95.7135   9
   2   0  11 496.101 172.784   5
   2   0  12 21899.2 791.280   5
   2   0  12 20001.7 604.405   9
   2   0  13-60.5278 80.2643   9
   2   0  13 109.731 115.293   5
   2   0  14 9203.80 390.133   9
   2   0  14 10267.4 500.491   5
   2   0  15 58.6291 85.4459   5
   2   0  16 2558.49 197.141   5
   2   0  17-18.6843 41.5718   5
  -2  -1  18 686.322 83.4096   5
  -2   1  18 665.836 77.2682   5
  -2  -1  17 551.249 98.9454   5
  -2   1  17 411.457 86.5631   5
  -2   1  16 1706.87 186.332   9
   2  -1 -15 2422.04 195.432   6
  -2   1  15 3092.05 265.740   9
  -2   1  14 523.546 131.149   9
  -2  -1  14 712.648 142.898   9
  -2  -1  13 11452.9 506.870   9
  -2   1  13 11818.1 512.058   9
   2   1 -12 1815.15 455.672   2
  -2  -1  12 1707.84 202.133   9
   2  -1 -12 1634.58 475.461   2
  -2   1  12 1580.52 190.338   9
  -2   1  11 22459.1 643.176   9
   2   1 -11 25164.3 1611.65   2
  -2  -1  11 22996.2 659.679   9
   2  -1 -11 24958.0 1639.31   2
   2   1 -10 1971.91 440.949   2
   2  -1 -10 1990.52 465.261   2
   2   1  -9 62807.3 2390.74   2
   2  -1  -9 59950.5 2382.74   2
   2  -1  -8 3139.47 566.114   2
   2   1  -8 3319.13 546.362   2
  -2  -1   7 88086.2 1590.87   1
   2   1  -7 80629.9 2424.63   2
  -2  -1   6 399.050 106.195   1
   2   1  -6 363.058 160.087   2
   2   1  -5 36951.5 1342.72   2
  -2  -1   5 39179.1 816.628   1
   2  -1  -4 677.338 184.361   2
  -2  -1   4 706.395 99.6362   1
   2   1  -4 1009.45 207.002   2
   2   1  -3 428.606 122.754   2
  -2  -1   3 640.920 76.5653   1
   2  -1  -3 586.728 144.854   2
   2  -1  -2 6371.85 327.719   2
   2   1  -2 6512.16 335.242   2
   2   1  -1 15999.0 487.559   2
   2  -1  -1 16946.7 380.659   3
   2  -1  -1 16073.0 249.970   1
   2  -1  -1 16040.4 480.885   2
   2  -1   0 2905.74 192.487   4
   2  -1   0 3056.65 158.687   1
   2  -1   1 19609.8 503.522   1
   2   1   1 21481.7 519.468   1
   2   1   2 53295.4 952.452   1
   2   1   2 51436.4 949.790   4
   2  -1   2 52705.8 963.793   1
   2  -1   3 21822.1 712.062   1
   2   1   3 21390.6 690.116   1
   2   1   3 20678.6 642.590   4
   2  -1   4 3371.60 326.836   1
   2   1   4 3642.68 318.790   1
   2  -1   5 25269.4 954.349   1
   2   1   5 24046.1 899.551   1
   2  -1   6 17591.0 883.049   1
   2   1   6 16714.6 840.867   1
   2  -1   7 62687.9 1836.23   1
   2   1   7 61105.4 1754.69   1
   2  -1   8 657.333 201.339   1
   2   1   8 1014.83 249.919   1
   2   1   9 29632.1 1388.32   1
   2  -1   9 30997.4 1425.45   1
   2  -1  10 403.450 154.430   5
   2   1  10 135.313 115.850   5
   2  -1  10-32.0498 177.931   1
   2   1  11 21909.5 613.807   9
   2   1  11 22339.6 793.052   5
   2  -1  11 21217.5 1304.69   1
   2  -1  11 22300.5 811.471   5
   2  -1  11 21520.0 602.853   9
   2   1  12 36.7389 71.2718   9
   2   1  12 128.729 124.267   5
   2  -1  12 139.919 69.8067   9
   2  -1  12 315.641 155.104   5
   2  -1  13 9441.00 415.450   9
   2  -1  13 11203.1 559.425   5
   2   1  13 10796.8 535.101   5
   2   1  13 9887.38 425.022   9
   2  -1  14 557.352 145.778   5
   2   1  14 438.240 128.715   5
   2   1  14 361.975 92.9270   9
   2  -1  15 4378.81 306.096   5
   2   1  15 4202.45 290.557   5
   2   1  15 3776.72 232.137   9
   2  -1  16 993.925 133.078   5
   2   1  16 1134.34 137.049   5
   2   1  17 339.356 63.4401   5
   2  -1  17 420.022 73.8381   5
  -2  -2  18 30.0567 40.5622   5
  -2   2  17 2548.88 176.156   5
  -2  -2  17 2886.73 195.756   5
  -2   2  16 726.695 129.391   9
  -2   2  15 7158.72 386.099   9
  -2   2  14 2544.25 246.394   9
   2   2 -13 4552.87 282.246   6
  -2   2  13 4602.17 334.432   9
  -2  -2  13 4906.93 338.518   9
   2   2 -12 7782.52 364.989   6
  -2   2  12 8073.74 420.148   9
  -2  -2  12 8365.76 424.082   9
   2  -2 -12 8742.47 990.296   2
   2   2 -12 9494.99 982.891   2
  -2  -2  11 3723.23 277.630   9
   2  -2 -11 4235.06 693.829   2
   2   2 -11 3777.55 651.095   2
  -2   2  11 3205.47 252.195   9
   2  -2 -10 15617.3 1264.25   2
   2   2 -10 16028.2 1236.31   2
  -2  -2   9 3383.78 392.898   1
   2  -2  -9 5401.79 725.164   2
   2   2  -9 4698.80 654.440   2
  -2  -2   8 35948.6 1165.11   1
   2   2  -8 38843.4 1748.68   2
   2  -2  -8 34855.5 1714.90   2
   2   2  -7 275.087 187.553   2
  -2  -2   7 278.694 104.754   1
   2  -2  -7 163.089 169.214   2
  -2  -2   6 26176.7 804.613   1
   2   2  -6 26506.6 1246.76   2
   2  -2  -5 26043.2 1097.10   2
   2   2  -5 29111.7 1162.63   2
  -2  -2   5 28292.8 747.609   1
   2   2  -4 14797.0 728.316   2
  -2  -2   4 13320.3 458.459   1
   2  -2  -4 14742.3 715.582   2
   2   2  -3 33074.9 884.751   2
  -2  -2   3 31090.5 605.975   1
   2  -2  -3 31804.0 849.986   2
   2  -2  -2 21087.7 594.805   2
   2   2  -2 21216.9 609.372   2
   2  -2  -2 21896.6 438.960   4
   2   2  -1 33768.2 698.282   2
   2  -2  -1 33762.7 577.321   4
   2  -2  -1 33443.5 640.845   3
   2  -2  -1 33337.0 682.331   2
   2  -2   0 91329.1 1024.89   1
   2  -2   0 91826.8 1039.36   4
   2  -2   1 277561. 2129.77   1
   2   2   1 282451. 2177.93   4
   2  -2   2 80.1015 68.8864   1
   2   2   2 86.3906 69.2529   4
   2   2   3 86133.3 1324.32   4
   2  -2   3 89981.0 1501.95   1
   2  -2   4 28070.8 930.099   1
   2   2   4 27604.0 897.149   1
   2   2   4 26371.1 777.651   4
   2  -2   5 48383.7 1340.37   1
   2   2   5 48036.6 1308.75   1
   2  -2   6 26885.2 1102.05   1
   2   2   6 26942.2 1062.12   1
   2  -2   7 17618.6 964.640   1
   2  -2   8 19381.7 1094.89   1
   2  -2   9 8420.18 786.238   1
   2  -2  10 6491.72 436.452   5
   2   2  10 6690.02 414.237   5
   2   2  10 6770.78 328.792   9
   2  -2  10 6486.65 710.854   1
   2   2  11 959.760 180.870   5
   2  -2  11 851.915 133.914   9
   2  -2  11 677.413 250.684   1
   2  -2  11 1032.40 202.225   5
   2   2  11 849.400 129.466   9
   2   2  12 7658.71 379.931   9
   2   2  12 7471.54 450.834   5
   2  -2  12 7983.68 491.655   5
   2  -2  12 7365.52 362.785   9
   2   2  13 869.845 137.652   9
   2  -2  13 941.138 191.153   5
   2   2  13 595.834 142.114   5
   2  -2  14 2286.22 250.586   5
   2   2  14 1925.34 187.605   9
   2   2  14 2166.34 228.712   5
   2   2  15 3341.80 218.634   9
   2  -2  15 4104.95 298.780   5
   2   2  15 3431.76 256.764   5
   2   2  16 316.125 82.9497   5
   2  -2  16 142.745 70.4363   5
   2  -2  17 1935.23 140.045   5
   2   2  17 1589.84 106.983   5
  -2  -3  18 2933.02 153.556   5
  -2   3  17-3.55519 46.2031   5
  -2  -3  17 68.8602 59.3853   5
  -2   3  16 7518.14 329.858   5
  -2   3  16 8764.90 386.246   9
  -2   3  15 5.21984 81.5807   9
  -2   3  14 11308.9 507.137   9
  -2   3  13 1607.87 202.532   9
  -2  -3  12 4698.41 324.549   9
  -2   3  12 4820.15 320.045   9
   2   3 -12 4172.85 267.445   6
  -2   3  11 705.948 134.627   9
   2   3 -11 692.651 118.777   6
   2   3 -11 685.817 274.357   2
  -2  -3  11 697.896 138.555   9
   2  -3 -10 2378.36 493.999   2
   2   3 -10 2564.47 480.601   2
   2  -3  -9 4672.57 658.869   2
  -2  -3   9 3191.74 392.420   1
   2   3  -9 4341.52 606.742   2
   2  -3  -8 285.730 189.652   2
   2   3  -8 312.224 164.706   2
  -2  -3   8 319.769 127.245   1
   2  -3  -7 318.027 192.604   2
  -2  -3   7 332.404 120.487   1
   2   3  -7 282.814 161.389   2
  -2  -3   6 25207.6 837.506   1
   2  -3  -6 23709.9 1144.46   2
   2   3  -6 26426.3 1203.17   2
   2  -3  -5 14694.7 800.240   2
   2   3  -5 15318.8 822.697   2
  -2  -3   5 14774.9 598.554   1
  -2  -3   4 74765.0 1215.96   1
   2   3  -4 76504.4 1561.50   2
   2  -3  -4 74394.7 1500.22   2
   2   3  -3 10818.9 500.536   2
   2  -3  -3 10648.0 479.289   2
   2   3  -2 214185. 1898.42   2
   2  -3  -2 208911. 1820.78   2
   2  -3  -1 32741.2 730.182   3
  -2  -3   0 565059. 1883.41   3
   2  -3   0 562647. 3143.60   3
   2  -3   1 2007.29 212.703   1
   2   3   1 1943.87 213.027   4
   2   3   2 101114. 1413.51   4
   2  -3   2 102414. 1568.92   1
   2  -3   3 10.2703 82.6903   1
   2   3   3 36.7158 68.2681   4
   2  -3   4 95211.7 1786.68   1
   2   3   4 91853.5 1463.93   4
   2  -3   5 10987.4 667.362   1
   2  -3   6 66146.1 1750.12   1
   2  -3   7 3854.87 460.817   1
   2  -3   8 12575.0 905.309   1
   2  -3   9-39.1643 206.795   1
   2   3  10 105.365 70.3909   9
   2  -3  10 178.775 108.693   5
   2   3  10 157.881 92.3127   5
   2   3  11 1339.20 202.231   5
   2   3  11 1778.83 186.587   9
   2  -3  11 1762.98 244.216   5
   2  -3  11 1472.70 351.872   1
   2  -3  11 1486.21 163.633   9
   2   3  12 2255.35 214.482   9
   2   3  12 2125.34 242.101   5
   2  -3  12 2635.54 292.809   5
   2   3  13 464.789 107.856   9
   2   3  13 405.358 126.026   5
   2  -3  13 630.128 160.887   5
   2   3  14 5897.22 321.738   9
   2   3  14 5635.69 339.945   5
   2   3  15 12.0954 56.5283   9
   2  -3  15-37.2928 84.9880   5
   2   3  15-67.6923 72.3068   5
   2   3  16 1571.23 134.523   5
   2  -3  16 1661.57 160.336   5
   2  -3  17 44.8565 45.5548   5
  -2  -4  18 58.5893 40.9461   5
  -2   4  17 5262.43 254.914   9
  -2  -4  17 4939.96 237.715   5
  -2   4  16 345.545 87.6562   5
  -2   4  16 268.803 89.5588   9
  -2  -4  16 461.549 106.914   5
  -2   4  15 11595.7 483.233   9
  -2   4  14 4384.71 318.044   9
  -2   4  13 4413.62 315.125   9
  -2   4  12 318.826 109.895   9
  -2   4  11 955.451 145.182   9
   2   4 -11 621.790 101.460   6
   2   4 -11 1314.14 366.036   2
   2  -4 -11 1030.05 365.898   2
   2   4 -10 4168.54 575.689   2
   2  -4 -10 4012.28 625.712   2
  -2  -4  10 3671.24 273.464   9
  -2  -4   9 812.562 211.745   1
   2   4  -9 496.164 219.227   2
   2  -4  -9 372.983 214.896   2
   2   4  -8 16362.4 1069.99   2
  -2  -4   8 15425.6 817.278   1
   2  -4  -8 17138.9 1136.24   2
   2   4  -7 2317.16 394.125   2
   2  -4  -7 2624.52 421.007   2
  -2  -4   7 2445.00 309.860   1
   2   4  -6 8491.54 670.160   2
   2  -4  -6 7520.45 632.107   2
  -2  -4   6 8332.69 523.697   1
  -2  -4   5 59889.2 1307.75   1
   2   4  -5 59172.7 1551.28   2
   2  -4  -5 59253.8 1526.81   2
   2   4  -4 5760.21 422.544   2
   2  -4  -4 5514.75 400.430   2
   2   4  -3 316662. 2602.11   2
   2  -4  -3 309507. 2471.57   2
   2   4  -2 529.725 108.270   2
   2  -4  -2 625.302 128.700   3
   2  -4  -2 479.017 96.7226   2
   2  -4  -1 425420. 2964.86   3
  -2  -4   1 422964. 2070.20   3
   2  -4   0 279.276 110.407   3
  -2  -4   0 228.801 61.4873   3
   2   4   1 18047.2 616.441   4
   2  -4   2 2694.04 278.652   1
   2   4   2 2730.58 245.384   4
   2   4   3 77378.4 1303.56   4
   2  -4   3 79814.3 1620.19   1
   2  -4   4 4042.40 399.617   1
   2   4   4 3744.85 300.245   4
   2  -4   5 98245.2 2072.23   1
   2  -4   6 496.311 188.050   1
   2  -4   7 7012.25 645.128   1
   2  -4   8 9070.10 781.309   1
   2  -4   9 452.425 205.613   1
   2  -4  10 6806.72 427.882   5
   2  -4  10 5364.93 666.287   1
   2   4  10 5773.13 349.072   5
   2   4  10 6481.72 326.253   9
   2   4  11 1385.09 169.294   9
   2   4  11 1310.99 186.105   5
   2  -4  11 1573.28 225.838   5
   2   4  12 293.407 94.8394   9
   2   4  12 309.583 104.748   5
   2  -4  12 292.993 122.888   5
   2  -4  13 6480.81 419.082   5
   2   4  13 5320.85 336.127   5
   2   4  13 5664.45 329.355   9
   2  -4  14 1830.54 220.889   5
   2   4  14 1414.62 160.503   9
   2   4  14 1613.22 181.287   5
   2   4  15 559.856 94.8199   9
   2   4  15 563.095 98.4203   5
   2  -4  15 713.857 129.265   5
   2  -4  16 306.721 79.1593   5
   2   4  16 178.259 53.5402   9
   2  -4  17 1555.87 114.207   5
  -2   5  17 442.007 86.6192   9
  -2  -5  17 261.522 69.2754   5
  -2   5  16 3489.91 248.119   9
  -2  -5  16 3274.62 225.001   5
  -2   5  15 2728.17 249.125   9
  -2   5  14 3935.01 297.359   9
  -2   5  13 12588.7 527.692   9
  -2   5  12 1164.56 172.494   9
  -2   5  11 13590.2 504.958   9
   2   5 -11 12841.8 1001.67   2
   2  -5 -11 13302.9 1094.07   2
  -2   5  10 25.2706 65.5441   9
   2  -5 -10 78.0436 210.650   2
   2   5 -10 34.3242 147.640   2
  -2  -5   9 46147.1 1541.68   1
   2  -5  -9 47030.8 1930.50   2
   2   5  -9 48912.6 1875.88   2
   2   5  -8-172.343 149.921   2
   2  -5  -8-239.139 165.321   2
  -2  -5   8-173.712 107.226   1
   2  -5  -7 41891.8 1565.36   2
   2   5  -7 42030.3 1542.68   2
  -2  -5   7 40475.5 1285.97   1
  -2  -5   6 190.460 107.464   1
   2   5  -6 206.114 120.322   2
   2  -5  -6 197.534 142.064   2
   2  -5  -5 64171.3 1483.15   2
  -2  -5   5 63902.1 1463.51   1
   2   5  -5 65352.2 1540.36   2
   2   5  -4 183000. 2250.58   2
   2  -5  -4 181633. 2151.48   2
   2  -5  -3 82400.8 1243.21   2
   2   5  -3 83039.1 1314.02   2
   2  -5  -2 193772. 2240.22   3
   2  -5  -2 189678. 1693.29   2
   2   5  -2 194918. 1777.28   2
  -2  -5   1 362.052 85.4700   3
   2  -5  -1 303.934 117.146   3
   2  -5   0 8700.81 484.392   3
  -2  -5   0 9112.20 367.209   3
   2  -5   1 2414.51 274.498   3
   2   5   1 2372.32 238.347   4
   2  -5   2 25573.9 898.245   1
   2   5   2 26225.3 772.484   4
   2   5   3 28815.6 817.261   4
   2  -5   3 28006.6 1028.96   1
   2  -5   4 20118.7 928.700   1
   2   5   4 19680.3 699.157   4
   2  -5   5 883.574 233.457   1
   2  -5   6 1736.03 319.413   1
   2  -5   7 37017.8 1480.83   1
   2  -5   8 3029.59 467.409   1
   2  -5   9 38542.8 936.739   5
   2  -5   9 35329.5 1637.22   1
   2  -5  10 2713.60 474.826   1
   2  -5  10 3434.62 311.210   5
   2   5  10 3212.59 248.394   9
   2   5  11 19648.7 609.171   9
   2  -5  11 20885.1 743.199   5
   2  -5  12 6169.72 406.076   5
   2   5  12 5430.26 328.131   9
   2   5  13 6226.73 348.369   9
   2  -5  13 6566.23 404.661   5
   2   5  14 285.736 89.2817   9
   2  -5  14 259.770 104.046   5
   2  -5  15 1827.01 182.233   5
   2   5  15 2103.48 169.625   9
   2  -5  16 451.033 89.0057   5
   2   5  16 559.554 78.8137   9
  -2   6  17 218.349 61.5233   9
  -2  -6  17 207.918 57.5551   5
  -2   6  16 1709.21 166.586   9
  -2  -6  16 1247.43 136.073   5
  -2   6  15 142.865 83.3261   9
  -2   6  14 4629.57 316.204   9
  -2   6  13 112.274 92.1419   9
  -2   6  12 18024.0 616.787   9
   2   6 -11 3452.13 500.929   2
  -2   6  11 3494.22 276.143   9
   2  -6 -11 3066.32 517.061   2
   2   6 -10 42508.5 771.948   6
  -2   6  10 45528.2 889.896   9
   2   6 -10 44487.0 1736.86   2
   2  -6 -10 42839.3 1786.84   2
   2   6  -9 706.614 218.499   2
   2  -6  -9 588.311 233.906   2
  -2  -6   9 415.400 183.383   1
   2   6  -8 60402.6 1857.94   2
  -2  -6   8 63284.6 1786.46   1
   2  -6  -8 59815.8 1888.88   2
   2  -6  -7 140.984 126.469   2
  -2  -6   7 184.668 119.671   1
   2   6  -7 78.7142 104.396   2
  -2  -6   6 43388.2 1357.94   1
   2   6  -6 40391.7 1294.21   2
   2  -6  -6 40135.5 1263.07   2
   2   6  -5 5005.96 410.273   2
   2  -6  -5 4907.19 391.221   2
  -2  -6   5 4941.71 424.109   1
   2   6  -4 176773. 2099.87   2
   2  -6  -4 176258. 2000.91   2
   2  -6  -3 76501.3 1152.47   2
   2   6  -3 74259.8 1192.96   2
   2  -6  -3 77831.6 1597.31   3
   2  -6  -2 11263.5 610.693   3
  -2  -6   1 3886.43 269.535   3
   2  -6  -1 3646.75 351.404   3
  -2  -6   0 62.2813 50.7171   3
   2  -6   0 212.550 108.804   3
   2   6   1 3.88589 59.4954   4
   2  -6   1 87.5172 91.2451   3
  -2  -6  -1 114.295 70.6835   3
   2   6   2 11199.0 527.467   4
   2  -6   3 2773.66 341.080   1
   2   6   3 2750.08 263.409   4
   2  -6   4 4165.79 448.462   1
   2   6   4 4577.01 337.627   4
   2  -6   5 585.571 211.534   1
   2  -6   6 79328.1 2121.14   1
   2  -6   7 2854.38 445.107   1
   2  -6   8 31013.3 1479.22   1
   2   6   9 779.012 126.595   9
   2  -6   9 740.641 266.936   1
   2  -6   9 972.683 169.584   5
   2  -6  10 53287.3 2083.10   1
   2  -6  10 56975.9 1159.47   5
   2   6  10 53814.6 959.514   9
   2   6  11 1942.98 198.415   9
   2  -6  11 2279.18 251.330   5
   2  -6  12 15232.2 608.345   5
   2   6  12 14922.5 527.534   9
   2   6  13 1527.23 176.506   9
   2  -6  13 1629.47 206.976   5
   2  -6  14 4340.73 292.204   5
   2   6  14 4642.93 275.655   9
   2  -6  15-54.7289 71.4664   5
   2   6  15-7.68068 56.6533   9
   2  -6  16 1076.89 114.660   5
   2   6  16 976.019 91.3328   9
  -2   7  17 985.223 102.280   9
  -2   7  16 222.625 73.4113   9
  -2  -7  16 368.598 76.2757   5
  -2   7  15 1780.76 187.923   9
  -2  -7  15 1646.04 162.378   5
  -2   7  14 1313.29 174.289   9
  -2   7  13 8406.85 434.944   9
  -2   7  12 6152.52 361.337   9
  -2   7  11 16242.5 570.781   9
  -2   7  10 23322.8 662.749   9
  -2   7   9 36784.4 779.073   9
  -2  -7   9 37628.7 1496.87   1
  -2  -7   8 1243.75 276.122   1
   2   7  -8 1221.50 259.730   2
  -2  -7   7 51776.2 1625.57   1
   2   7  -7 46409.9 1435.25   2
  -2  -7   6 10282.8 699.862   1
   2  -7  -6 9202.12 569.239   2
   2   7  -6 9553.06 596.683   2
   2   7  -5 46581.6 1170.90   2
   2  -7  -5 45693.0 1106.32   2
   2  -7  -4 2747.08 355.632   3
   2   7  -4 2815.55 256.803   2
   2  -7  -3 17030.3 809.451   3
   2  -7  -2 9017.79 574.230   3
   2  -7  -1 3267.83 355.761   3
  -2  -7   1 3759.01 297.606   3
  -2  -7   0 7606.86 422.786   3
   2  -7   0 6942.04 511.167   3
   2   7   1 143.924 103.309   4
  -2  -7  -1 204.114 83.9591   3
   2  -7   1 150.414 121.077   3
  -2  -7  -2 44311.7 1102.67   3
   2   7   2 42607.9 1066.74   4
   2  -7   3 9940.12 674.471   1
   2   7   3 9783.17 501.161   4
   2   7   4-0.54347 82.5540   4
   2  -7   4 95.0715 135.689   1
   2  -7   5 26452.6 1226.05   1
   2  -7   6 40.9584 120.680   1
   2  -7   7 42003.7 1679.13   1
   2  -7   8 410.797 206.955   1
   2  -7   9 21163.8 1312.75   1
   2  -7   9 24512.4 714.844   5
   2   7   9 22329.0 614.556   9
   2   7  10 6.01740 83.9197   9
   2  -7  10-9.60059 92.3891   5
   2  -7  11 22803.6 716.291   5
   2   7  11 21819.4 636.195   9
   2  -7  12 294.717 120.749   5
   2   7  12 259.124 99.6727   9
   2  -7  13 6600.34 368.116   5
   2   7  13 6683.98 350.932   9
   2   7  14 298.593 91.0469   9
   2  -7  14 219.037 82.7539   5
   2  -7  15 2693.28 186.616   5
   2   7  15 2679.95 175.989   9
   2   7  16 324.162 55.6931   9
   2  -7  16 290.155 59.5216   5
  -2  -8  16 1061.18 100.110   5
  -2   8  16 997.825 118.992   9
  -2   8  15 2638.92 213.772   9
  -2  -8  15 2303.70 169.872   5
  -2  -8  14 1541.61 165.396   5
  -2   8  14 1680.99 189.240   9
  -2   8  13 8050.25 412.340   9
  -2   8  12 9307.90 453.415   9
  -2   8  11 12567.8 524.708   9
  -2   8  10 12520.0 487.043   9
   2   8  -9 20069.3 523.211   6
  -2   8   9 21730.0 609.954   9
  -2  -8   9 21123.7 1135.14   1
  -2  -8   8 18513.4 1060.03   1
  -2  -8   7 11773.6 820.226   1
  -2  -8   6 18957.9 986.440   1
   2  -8  -5 5384.67 537.258   3
   2  -8  -4 5077.91 493.926   3
   2  -8  -3 11590.0 721.635   3
   2  -8  -2 11235.0 706.779   3
  -2  -8   1 71287.7 1415.90   3
   2  -8  -1 70642.5 1755.40   3
  -2  -8   0 118.320 91.9760   3
   2  -8   0 235.679 124.593   3
  -2  -8  -1 64764.7 1384.60   3
   2  -8   1 62724.5 1668.76   3
   2   8   2 6007.62 424.152   4
  -2  -8  -2 5915.62 436.024   3
  -2  -8  -3 68919.1 1566.87   3
   2   8   3 65777.7 1332.18   4
   2  -8   3 66631.9 1839.81   1
   2  -8   4 4203.26 489.758   1
   2  -8   5 1870.67 356.791   1
   2  -8   6 9870.20 815.751   1
   2  -8   7 274.422 172.056   1
   2  -8   8 15500.6 1084.15   1
   2   8   8 16131.3 514.514   9
   2   8   9 327.146 103.026   9
   2  -8   9 154.016 171.396   1
   2  -8   9 331.182 105.697   5
   2  -8  10 4212.47 301.979   5
   2   8  10 4158.59 284.160   9
   2   8  11-20.9020 71.3962   9
   2  -8  11 1.07322 79.4619   5
   2   8  12 9246.63 425.489   9
   2  -8  12 9606.30 433.625   5
   2   8  13 914.432 140.586   9
   2  -8  13 776.641 127.872   5
   2  -8  14 1871.30 166.470   5
   2   8  14 2103.78 180.626   9
   2  -8  15 2507.73 161.319   5
   2   8  15 2691.56 170.494   9
  -2   9  16 5020.41 227.170   9
  -2   9  15 225.905 77.8561   9
  -2   9  14 6366.06 345.719   9
  -2   9  13 936.830 160.388   9
  -2   9  12 7832.67 405.659   9
  -2   9  11 974.343 165.334   9
  -2   9  10 7761.79 391.518   9
   2   9  -9 8192.68 342.129   6
  -2   9   9 8524.04 405.673   9
   2   9  -8 5283.74 268.681   6
   2  -9  -8 5270.01 637.702   3
  -2  -9   8 6160.21 639.792   1
  -2   9   8 5673.59 308.080   9
   2  -9  -7 993.980 274.964   3
  -2  -9   7 847.044 247.391   1
   2  -9  -6 16562.3 1020.94   3
  -2  -9   6 18169.9 1020.69   1
   2  -9  -5 704.514 220.103   3
   2  -9  -4 13589.8 870.760   3
   2  -9  -3 253.854 142.445   3
   2  -9  -2 16385.8 912.210   3
   2  -9  -1 17827.0 938.210   3
  -2  -9   0 87120.5 1706.28   3
   2  -9   0 87582.7 2061.50   3
   2   9   1 1888.94 258.347   4
  -2  -9  -1 2035.79 272.491   3
  -2  -9  -2 105987. 1968.32   3
   2   9   2 93401.3 1703.20   4
  -2  -9  -3 693.301 182.177   3
   2  -9   3 811.094 232.085   1
  -2  -9  -4 46628.3 1445.61   3
   2  -9   4 45168.6 1659.34   1
   2  -9   5-115.779 133.612   1
   2  -9   6 4826.22 603.416   1
   2   9   7 1144.78 144.112   9
   2  -9   7 938.226 291.240   1
   2   9   8 476.314 103.202   9
   2  -9   8 438.804 215.796   1
   2   9   9 2125.29 207.620   9
   2   9  10 34.4404 71.2167   9
   2  -9  11 243.792 77.1598   5
   2   9  11 339.693 109.704   9
   2   9  12 46.7777 65.2121   9
   2  -9  12-95.5103 82.8913   5
   2  -9  13 1225.65 142.860   5
   2   9  13 1251.45 153.166   9
   2   9  14 3463.46 210.718   9
   2  -9  14 2892.82 179.260   5
   2  -9  15 465.860 64.9077   5
   2   9  15 444.636 74.7370   9
  -2  10  16-45.8443 44.6712   9
  -2  10  15 5321.35 261.443   9
  -2  10  14 113.321 71.3738   9
  -2  10  13 5614.80 333.614   9
  -2  10  12 306.162 110.086   9
  -2  10  11 4557.76 309.345   9
  -2  10  10 1219.30 174.909   9
  -2  10   9 355.099 104.803   9
   2 -10  -8 322.401 183.179   3
   2  10  -8 318.788 83.3543   6
  -2 -10   8 464.491 198.392   1
  -2  10   8 561.814 125.122   9
   2  10  -7 5076.88 276.035   6
   2 -10  -7 5835.44 682.824   3
  -2 -10   7 6700.40 683.134   1
  -2  10   7 5889.26 315.206   9
  -2 -10   6 1703.07 354.977   1
   2 -10  -6 1671.60 350.933   3
   2 -10  -5 11157.9 858.556   3
   2 -10  -4 4505.02 536.295   3
   2 -10  -3 10832.6 805.631   3
   2 -10  -2 68.9037 95.3451   3
   2 -10  -1 36503.1 1434.70   3
  -2 -10   0 2098.64 292.925   3
   2 -10   0 2006.12 358.645   3
  -2 -10  -1 87421.7 1863.74   3
  -2 -10  -2-190.469 128.578   3
  -2 -10  -3 53129.9 1559.76   3
   2 -10   3 52791.0 1823.32   1
   2 -10   4 1009.76 264.780   1
  -2 -10  -4 1110.05 257.019   3
   2 -10   5 22301.9 1272.82   1
  -2 -10  -5 22567.9 1113.32   3
  -2 -10  -6 2500.28 414.548   3
   2 -10   6 2672.25 473.437   1
   2  10   6 2696.51 220.030   9
   2  10   7 4509.36 289.390   9
   2 -10   7 4587.16 602.125   1
   2  10   8 222.843 93.5260   9
   2  10   9 408.634 100.296   9
   2  10  10 959.604 153.742   9
   2  10  11 147.814 79.1919   9
   2  10  12 105.217 76.4579   9
   2  10  13 670.071 112.125   9
   2  10  14 4.92080 46.0666   9
   2  10  15 1789.95 113.460   9
  -2  11  15 1007.38 109.286   9
  -2  11  14 2714.24 205.418   9
  -2  11  13 3457.39 253.624   9
  -2  11  12 1944.75 207.195   9
  -2  11  11 6596.76 369.336   9
  -2  11  10 1369.03 181.482   9
  -2  11   9 7150.39 384.932   9
   2  11  -8 5154.19 279.738   6
  -2  11   8 5051.06 317.773   9
   2 -11  -7 17742.9 1196.64   3
  -2 -11   7 19380.5 1176.60   1
  -2  11   7 19590.6 594.332   9
   2  11  -7 17425.2 517.239   6
   2 -11  -6 2557.68 455.208   3
  -2 -11   6 2631.30 443.650   1
   2  11  -6 2539.50 205.219   6
  -2  11   6 2616.60 215.686   9
  -2 -11   5 13386.5 942.493   1
  -2  11   5 13145.0 461.091   9
   2 -11  -5 13674.9 1000.92   3
   2  11  -5 12198.8 422.243   6
   2 -11  -4 5284.73 620.112   3
   2 -11  -3 8389.77 755.366   3
   2 -11  -2 11291.9 867.650   3
   2 -11  -1 819.094 244.170   3
   2 -11   0 47520.5 1749.43   3
  -2 -11  -2 34652.7 1289.82   3
  -2 -11  -3 3622.90 431.381   3
   2 -11   3 3110.08 477.945   1
  -2 -11  -4 15980.0 924.563   3
   2 -11   4 15476.2 1064.92   1
   2  11   4 14422.3 496.743   9
   2 -11   5 5979.13 682.851   1
  -2 -11  -5 5924.23 584.814   3
   2  11   5 6008.04 329.729   9
  -2 -11  -6 6028.89 617.371   3
   2 -11   6 6592.22 731.428   1
   2  11   6 6734.64 355.734   9
   2  11   7 7686.48 389.099   9
   2  11   8 2220.51 215.861   9
   2  11   9 6169.86 350.631   9
[truncated: 1,469,912 more chars]
